# Supplementary material for: Characterization of the DNA accessibility of chloroplast genomes in grasses
Source: Commun Biol. 2024 Jun 22;7:760. doi: 10.1038/s42003-024-06374-4 (PMC11193712; doi:10.1038/s42003-024-06374-4)
Supplement: Supplementary file 4 — Supplementary Data 1-8 [file 42003_2024_6374_MOESM4_ESM.zip]

Archive with 1 entries (1 files):
- Supplymentary Data.xlsx
