# Supplementary material for: Characterization of the DNA accessibility of chloroplast genomes in grasses
Source: Commun Biol. 2024 Jun 22;7:760. doi: 10.1038/s42003-024-06374-4 (PMC11193712; doi:10.1038/s42003-024-06374-4)
Supplement: Supplementary file 4 — Supplementary Data 1-8 [file 42003_2024_6374_MOESM4_ESM.zip › Supplymentary Data.xlsx]

## Sheet: Supplemental Data 1
Supplemental Data 1. Footprints information of Oryza.sativa aSP: Spikelet; YL: Young leaf; RT: Root; FL: Flag leaf; YP: Young panicle
Chloroplast	Start	End	Tissuesa	log10 (Wellington P-value)
Chloroplast	546	563	YL	-259.327
Chloroplast	590	611	YL	-222.45
Chloroplast	795	808	YL	-259.122
Chloroplast	847	870	SP,YL,FL	-27.747724533081055,-278.1532287597656,-210.0495147705078
Chloroplast	995	1020	YL	-231.169
Chloroplast	1054	1080	SP,YL,FL	-27.75962257385254,-225.13587951660156,-241.1961212158203
Chloroplast	1154	1177	FL	-213.383
Chloroplast	1299	1324	YP,FL,SP,YL	-290.2918395996094,-461.2380676269531,-38.26875305175781,-371.7141418457031
Chloroplast	1459	1482	FL,YL	-220.7552490234375,-224.3226318359375
Chloroplast	1534	1551	FL	-244.121
Chloroplast	1793	1820	FL,YP,YL	-304.3533935546875,-281.99908447265625,-255.04205322265625
Chloroplast	2052	2073	FL,YL,YP,RT	-243.35940551757812,-251.36654663085938,-247.7699432373047,-76.4934310913086
Chloroplast	2099	2123	SP,YP,FL,YL	-26.76531982421875,-273.34161376953125,-302.7371520996094,-247.69607543945312
Chloroplast	2398	2419	FL,YP	-247.04200744628906,-235.0100860595703
Chloroplast	2583	2608	FL	-247.338
Chloroplast	2764	2789	SP,YL,FL,YP	-25.37018585205078,-251.86843872070312,-391.7572326660156,-370.4672546386719
Chloroplast	3151	3184	SP,FL,YP	-31.267894744873047,-218.9556427001953,-297.8025817871094
Chloroplast	3224	3252	SP,YP,FL	-23.378801345825195,-255.82662963867188,-235.48983764648438
Chloroplast	3285	3313	RT,SP,YP,FL,YL	-79.4125747680664,-28.553020477294922,-338.97698974609375,-268.70806884765625,-241.0259246826172
Chloroplast	3405	3424	YP	-240.802
Chloroplast	3528	3554	SP,RT,YL,FL,YP	-27.456886291503906,-81.92747497558594,-273.9366149902344,-446.6373291015625,-418.7734069824219
Chloroplast	3654	3681	SP,YL,RT,YP,FL	-30.833524703979492,-244.03089904785156,-83.65477752685547,-421.3184814453125,-365.7266540527344
Chloroplast	3711	3741	RT,SP,YP,YL,FL	-88.5379867553711,-41.890464782714844,-532.8072509765625,-276.0112609863281,-449.4111328125
Chloroplast	3769	3799	SP,RT,YP,FL	-34.530540466308594,-88.10546875,-435.8582763671875,-373.11688232421875
Chloroplast	3841	3868	SP,YL,YP,FL,RT	-46.29494857788086,-342.0830993652344,-481.65252685546875,-439.7328796386719,-145.39230346679688
Chloroplast	3950	3976	SP,YL,YP,FL,RT	-47.431129455566406,-325.3781433105469,-446.8155822753906,-416.8489685058594,-133.59400939941406
Chloroplast	4019	4045	FL,YP	-274.727783203125,-240.79269409179688
Chloroplast	4130	4170	SP,FL,YP,YL,RT	-30.722803115844727,-329.3975830078125,-346.78192138671875,-296.536376953125,-89.9084701538086
Chloroplast	4324	4349	FL	-216.463
Chloroplast	4401	4430	RT,YP,YL,FL,SP	-86.70238494873047,-316.4183044433594,-247.42991638183594,-330.9604797363281,-28.907733917236328
Chloroplast	5391	5412	YP,FL	-242.92904663085938,-213.79869079589844
Chloroplast	5802	5829	YP,SP	-303.26220703125,-23.866323471069336
Chloroplast	6078	6103	YP	-218.853
Chloroplast	7257	7282	FL,YL	-258.0318603515625,-221.48495483398438
Chloroplast	7468	7493	FL	-224.043
Chloroplast	7577	7601	YP,FL,YL	-288.3374328613281,-271.3102111816406,-264.59747314453125
Chloroplast	7719	7744	FL,YL	-292.19525146484375,-243.61605834960938
Chloroplast	7855	7880	YP,FL,YL,SP	-255.18470764160156,-243.6212615966797,-245.1337127685547,-23.850893020629883
Chloroplast	8192	8217	FL,YL,YP	-294.774658203125,-285.2257995605469,-229.69764709472656
Chloroplast	8264	8289	FL,YL	-304.4912109375,-274.820068359375
Chloroplast	8925	8951	FL,YP,YL	-287.2127380371094,-230.58053588867188,-341.58331298828125
Chloroplast	9106	9129	YP,RT,FL,YL	-271.6673889160156,-92.25655364990234,-283.1279296875,-278.01226806640625
Chloroplast	9278	9291	FL,RT,YP,YL	-295.496826171875,-85.27184295654297,-231.68972778320312,-233.34213256835938
Chloroplast	9791	9806	FL,YL,YP	-249.0570526123047,-256.907470703125,-245.62667846679688
Chloroplast	9846	9869	YL,YP,RT,FL	-328.34124755859375,-316.9942932128906,-97.0086441040039,-358.7931823730469
Chloroplast	9903	9928	FL,YL,RT,YP	-272.8404235839844,-270.1904296875,-93.82908630371094,-250.4290771484375
Chloroplast	10030	10049	FL,RT,YP,YL	-239.1844482421875,-80.7547607421875,-235.65267944335938,-241.93385314941406
Chloroplast	10219	10251	FL,YL,YP,RT	-255.0849609375,-223.80218505859375,-229.36309814453125,-78.1887435913086
Chloroplast	10441	10462	FL,YL	-291.37261962890625,-294.96343994140625
Chloroplast	10491	10512	YP,RT,FL,SP,YL	-477.8353271484375,-141.00523376464844,-612.4412231445312,-38.593605041503906,-571.2234497070312
Chloroplast	10537	10560	FL,YP,RT,YL	-321.06903076171875,-281.4113464355469,-81.18367004394531,-317.02459716796875
Chloroplast	10634	10660	YP,YL,FL,RT,SP	-298.72454833984375,-348.75616455078125,-311.2043151855469,-88.39047241210938,-24.043214797973633
Chloroplast	10970	10992	RT,FL,YP,SP,YL	-100.21688842773438,-340.09375,-276.3132019042969,-28.067134857177734,-262.76171875
Chloroplast	11039	11060	RT,YL,YP,FL,SP	-114.69862365722656,-344.1934509277344,-313.2789001464844,-412.5423583984375,-34.25407409667969
Chloroplast	11207	11230	YL,FL	-276.455322265625,-251.129150390625
Chloroplast	11265	11290	YL,FL,RT,YP	-344.50103759765625,-288.7519836425781,-81.7792739868164,-229.29981994628906
Chloroplast	11325	11342	YL	-223.785
Chloroplast	11436	11461	FL,YL	-266.79034423828125,-262.9066162109375
Chloroplast	11661	11686	YL	-224.981
Chloroplast	11732	11751	YP,FL,RT,YL	-268.0763854980469,-249.04193115234375,-78.89151000976562,-307.8956298828125
Chloroplast	11771	11794	YP	-217.567
Chloroplast	11947	11972	RT,YP,YL,FL,SP	-95.7085952758789,-279.9766845703125,-242.7938232421875,-217.59457397460938,-31.315887451171875
Chloroplast	12029	12057	SP,FL,YL,YP,RT	-27.020923614501953,-316.4756774902344,-328.4595642089844,-387.3405456542969,-107.00664520263672
Chloroplast	12107	12132	SP,YP	-29.980247497558594,-301.5111083984375
Chloroplast	12249	12274	YL,RT,SP,YP,FL	-295.553466796875,-92.60099792480469,-27.045679092407227,-393.06658935546875,-330.6971130371094
Chloroplast	12421	12446	SP,FL,RT,YL,YP	-53.953857421875,-509.8457336425781,-169.8688201904297,-498.26922607421875,-612.7877807617188
Chloroplast	12925	12946	RT,FL,YP,YL	-108.63665008544922,-205.0308837890625,-287.5925598144531,-242.3514404296875
Chloroplast	13095	13124	YL,YP	-299.875,-224.65591430664062
Chloroplast	14373	14398	YL	-254.393
Chloroplast	14433	14458	SP	-24.7938
Chloroplast	14579	14604	FL	-208.87
Chloroplast	14799	14822	SP	-26.77
Chloroplast	14918	14950	YL,YP	-236.49697875976562,-222.71095275878906
Chloroplast	15117	15142	RT,YL	-77.16226959228516,-224.29380798339844
Chloroplast	15229	15254	FL,YL,SP,YP	-241.9437713623047,-251.72842407226562,-24.254844665527344,-243.82754516601562
Chloroplast	15319	15347	SP,YL,FL,RT,YP	-27.360445022583008,-335.829833984375,-303.9194030761719,-101.36561584472656,-391.2434387207031
Chloroplast	15427	15452	YP,YL	-245.396728515625,-222.23814392089844
Chloroplast	15487	15512	YP,RT,FL,YL	-283.4115295410156,-87.78460693359375,-205.25869750976562,-270.5988464355469
Chloroplast	15573	15592	YL,YP,RT,FL	-262.12255859375,-249.05184936523438,-80.82366180419922,-207.88497924804688
Chloroplast	15753	15778	RT,SP,YP,FL,YL	-105.83123779296875,-40.811405181884766,-406.2603454589844,-332.0032958984375,-348.01556396484375
Chloroplast	15821	15833	YP,YL,FL,RT,SP	-328.8837585449219,-324.72271728515625,-288.984619140625,-89.00504302978516,-26.68136978149414
Chloroplast	16062	16088	RT,YP,YL,SP,FL	-104.77523040771484,-504.5695495605469,-384.074462890625,-57.393798828125,-477.4522705078125
Chloroplast	16145	16166	SP,YL,RT,FL,YP	-31.786884307861328,-233.78785705566406,-137.91156005859375,-338.29931640625,-356.1641845703125
Chloroplast	16178	16203	SP,FL	-26.598852157592773,-236.61846923828125
Chloroplast	16275	16286	RT,YP,SP,FL	-101.50923919677734,-270.8474426269531,-26.1287784576416,-245.5023193359375
Chloroplast	16332	16358	SP,FL,YL,YP,RT	-47.94036865234375,-395.499755859375,-310.24835205078125,-381.3510437011719,-124.97563171386719
Chloroplast	16398	16421	RT,YP,SP,FL,YL	-133.406982421875,-387.9677734375,-38.62026596069336,-364.456298828125,-398.0050964355469
Chloroplast	16446	16463	YP,YL,SP,FL	-277.4174499511719,-279.8558654785156,-23.35784339904785,-258.6861877441406
Chloroplast	16666	16683	FL	-238.037
Chloroplast	17326	17364	FL,SP,YP	-282.06463623046875,-25.899715423583984,-249.8751983642578
Chloroplast	17584	17607	RT,YP,YL,FL	-92.02825927734375,-263.918701171875,-256.91046142578125,-235.30181884765625
Chloroplast	18001	18028	RT,FL,YP,YL,SP	-92.4708480834961,-262.5035705566406,-258.1219482421875,-236.59356689453125,-32.83488845825195
Chloroplast	18124	18149	RT,YL,YP,FL	-86.55115509033203,-242.58514404296875,-235.75506591796875,-223.9681396484375
Chloroplast	19172	19203	RT,FL,YP,SP	-89.4178237915039,-229.71522521972656,-226.79087829589844,-27.535598754882812
Chloroplast	19268	19294	SP,RT	-25.38519859313965,-84.156005859375
Chloroplast	19458	19482	YL,SP,FL,RT,YP	-247.3080596923828,-29.070554733276367,-277.4548645019531,-94.36124420166016,-254.56272888183594
Chloroplast	19573	19590	SP	-24.6095
Chloroplast	19622	19641	SP	-32.3963
Chloroplast	19687	19710	RT,FL	-82.93549346923828,-232.22462463378906
Chloroplast	19775	19798	SP	-23.1972
Chloroplast	19862	19895	FL,YL,YP,RT,SP	-285.4100341796875,-262.100830078125,-250.4296417236328,-106.64921569824219,-28.18441390991211
Chloroplast	19940	19967	FL,SP	-236.240478515625,-27.152894973754883
Chloroplast	19991	20016	SP	-25.8876
Chloroplast	20085	20110	SP,FL	-34.48710632324219,-210.88442993164062
Chloroplast	20135	20165	RT,SP	-79.12255859375,-24.43781852722168
Chloroplast	20293	20316	SP	-23.7714
Chloroplast	20437	20460	SP	-31.9397
Chloroplast	21126	21149	SP,YL,YP,FL,RT	-32.71901321411133,-324.6419982910156,-285.9247131347656,-348.3898620605469,-106.73176574707031
Chloroplast	21184	21201	FL,YL	-252.72494506835938,-226.0734100341797
Chloroplast	21285	21317	RT,YP,FL,YL	-81.49822998046875,-244.67970275878906,-280.246826171875,-265.656005859375
Chloroplast	21341	21364	RT,FL,SP,YP,YL	-92.29182434082031,-289.9970397949219,-28.19953155517578,-258.1253967285156,-260.02105712890625
Chloroplast	21389	21408	FL	-230.51
Chloroplast	21441	21466	SP	-26.5007
Chloroplast	21545	21571	SP,RT,YL	-27.16604232788086,-87.17511749267578,-236.41702270507812
Chloroplast	21648	21673	YP,YL,FL,SP,RT	-319.756103515625,-443.9678039550781,-425.9792785644531,-40.78074264526367,-116.42192077636719
Chloroplast	21712	21737	SP,RT,FL,YL,YP	-40.40616226196289,-130.5701446533203,-483.7125549316406,-458.49169921875,-395.2977600097656
Chloroplast	21813	21841	RT,SP,YP,FL,YL	-157.4301300048828,-65.23819732666016,-337.3927001953125,-306.2168884277344,-282.70599365234375
Chloroplast	21858	21871	SP	-31.4344
Chloroplast	21909	21937	YL,FL,RT,SP,YP	-224.40377807617188,-214.03564453125,-103.7983627319336,-44.21707534790039,-248.7158966064453
Chloroplast	21953	21974	SP	-33.8021
Chloroplast	21994	22021	SP,YP,RT	-52.40150833129883,-248.33538818359375,-80.89473724365234
Chloroplast	22065	22095	SP,RT,FL,YL,YP	-119.1742172241211,-216.42120361328125,-523.1049194335938,-440.6062927246094,-572.7428588867188
Chloroplast	22270	22283	SP	-27.7733
Chloroplast	22338	22359	SP	-25.0056
Chloroplast	22451	22476	FL,SP	-212.39071655273438,-40.395137786865234
Chloroplast	22502	22523	SP	-23.6282
Chloroplast	22730	22753	SP	-25.7193
Chloroplast	23186	23213	YP,SP,FL,RT,YL	-299.8552551269531,-49.40209197998047,-237.48660278320312,-114.00333404541016,-228.68399047851562
Chloroplast	23341	23364	SP	-34.645
Chloroplast	23443	23466	SP,RT,YP	-41.856990814208984,-104.1101303100586,-260.8386535644531
Chloroplast	23538	23557	SP	-31.3821
Chloroplast	23688	23731	YP,YL,RT,SP,FL	-270.42510986328125,-223.5243377685547,-103.65540313720703,-42.44749069213867,-220.9864501953125
Chloroplast	23753	23778	SP	-27.4779
Chloroplast	23789	23819	SP,YP,FL,RT	-37.31819152832031,-253.65185546875,-205.61642456054688,-79.24445343017578
Chloroplast	24207	24230	SP	-24.4309
Chloroplast	24403	24430	RT,SP	-81.62944793701172,-41.24943542480469
Chloroplast	24453	24488	RT,FL,YP,SP	-104.93436431884766,-248.14236450195312,-249.62542724609375,-30.54473876953125
Chloroplast	24527	24538	SP	-26.9035
Chloroplast	24577	24602	YP,FL,YL,SP	-265.2112731933594,-249.4617156982422,-222.3862762451172,-36.65791320800781
Chloroplast	24626	24652	SP,RT,YP,FL,YL	-65.193359375,-106.28703308105469,-292.16717529296875,-246.85025024414062,-224.47288513183594
Chloroplast	24779	24804	FL,SP	-249.6497039794922,-33.53116989135742
Chloroplast	24839	24865	SP,FL,YL,RT,YP	-25.573843002319336,-236.7716827392578,-231.37147521972656,-80.54991149902344,-232.91368103027344
Chloroplast	24887	24912	YL,RT,SP	-278.6752014160156,-91.27653503417969,-26.627456665039062
Chloroplast	24960	24983	YL,YP,FL	-252.57794189453125,-240.73553466796875,-276.6463928222656
Chloroplast	25059	25091	SP,YL,YP,FL	-32.010292053222656,-244.71363830566406,-224.92588806152344,-242.06494140625
Chloroplast	25425	25450	RT,SP,YL,YP,FL	-103.7528305053711,-30.061153411865234,-378.342529296875,-359.677734375,-328.0230407714844
Chloroplast	25503	25529	RT,YP,FL,YL	-107.23246765136719,-304.71697998046875,-298.8318786621094,-308.69879150390625
Chloroplast	25629	25652	FL,RT,YP,SP	-308.3685302734375,-418.6556396484375,-850.6214599609375,-192.0096893310547
Chloroplast	25735	25763	SP,YL,RT,YP,FL	-27.903467178344727,-328.7157897949219,-152.47415161132812,-385.7586364746094,-340.3164978027344
Chloroplast	25805	25834	FL,YP,RT,YL,SP	-668.8477783203125,-653.3762817382812,-214.2912139892578,-559.7545776367188,-67.90664672851562
Chloroplast	25865	25884	RT,FL,YP	-95.47657775878906,-232.8341827392578,-224.31675720214844
Chloroplast	25941	25954	FL,YL,YP	-257.9700622558594,-232.18734741210938,-228.30189514160156
Chloroplast	25957	25980	SP	-33.6657
Chloroplast	26035	26061	RT,SP,YL,FL,YP	-108.80610656738281,-32.81231689453125,-306.7520446777344,-343.755126953125,-351.5842590332031
Chloroplast	26135	26164	RT,YP,FL,YL,SP	-86.41683197021484,-230.69459533691406,-287.8558654785156,-252.3429718017578,-28.435956954956055
Chloroplast	26200	26215	FL	-232.571
Chloroplast	26244	26265	SP	-23.8848
Chloroplast	26321	26347	SP,YP,YL,FL	-29.269947052001953,-315.7144775390625,-290.6769714355469,-340.8731689453125
Chloroplast	26413	26452	YP,FL,YL,SP,RT	-316.4261474609375,-434.2873840332031,-365.9305114746094,-31.979267120361328,-112.26512908935547
Chloroplast	26505	26530	YL,FL,RT,YP	-308.971923828125,-284.7220153808594,-91.5793228149414,-243.1691131591797
Chloroplast	27029	27048	FL,YL	-240.69725036621094,-321.6636657714844
Chloroplast	27101	27126	SP,YP,FL,RT,YL	-30.702167510986328,-354.8221130371094,-544.4144287109375,-99.01173400878906,-482.8177490234375
Chloroplast	27260	27287	SP,YL,FL	-23.34654998779297,-237.06588745117188,-217.4078369140625
Chloroplast	28582	28607	SP	-25.2124
Chloroplast	28699	28724	RT	-96.858
Chloroplast	28823	28848	RT,YP,FL	-81.9476547241211,-233.43814086914062,-205.36671447753906
Chloroplast	29030	29049	SP	-25.5845
Chloroplast	30314	30339	FL	-216.841
Chloroplast	30458	30483	FL	-239.103
Chloroplast	30580	30613	FL,YP,RT,YL,SP	-272.9067077636719,-230.74066162109375,-94.04752349853516,-246.5067596435547,-38.1484260559082
Chloroplast	30740	30761	SP	-26.199
Chloroplast	30803	30831	FL,RT,YL,SP,YP	-401.4543151855469,-130.43222045898438,-375.56317138671875,-40.398162841796875,-356.6977844238281
Chloroplast	30845	30856	FL,YL,RT	-304.6089782714844,-247.36485290527344,-80.06570434570312
Chloroplast	30882	30901	SP,YP,FL	-26.43467903137207,-240.0282745361328,-220.1394500732422
Chloroplast	30959	30984	SP	-24.3551
Chloroplast	31181	31200	FL,SP,YL,YP,RT	-312.7447204589844,-29.4931583404541,-288.2091369628906,-281.7867126464844,-91.31489562988281
Chloroplast	31247	31274	FL,RT,YP,SP,YL	-263.8666076660156,-100.6284408569336,-272.60693359375,-31.099815368652344,-260.5173034667969
Chloroplast	31302	31327	FL	-226.284
Chloroplast	31391	31412	RT,YP,FL,YL	-103.99946594238281,-260.6452941894531,-239.41493225097656,-250.65029907226562
Chloroplast	31926	31951	FL,RT,YP	-302.5101623535156,-88.67700958251953,-257.8341064453125
Chloroplast	31972	31997	RT,SP,FL,YP	-82.5102767944336,-32.24635314941406,-267.5136413574219,-256.4169006347656
Chloroplast	32006	32025	FL	-209.536
Chloroplast	32527	32556	RT,FL,YP,YL,SP	-90.95622253417969,-318.4154052734375,-316.6288757324219,-269.3927001953125,-24.793840408325195
Chloroplast	32941	32966	RT,YL,FL,YP	-84.98868560791016,-253.98519897460938,-225.72500610351562,-224.2144317626953
Chloroplast	34224	34254	RT,FL,YP,YL	-93.9532699584961,-316.90081787109375,-267.7550048828125,-246.95733642578125
Chloroplast	34344	34376	FL,SP,RT,YP,YL	-316.7920227050781,-29.176109313964844,-127.87407684326172,-368.0657958984375,-290.6513977050781
Chloroplast	34404	34429	SP,FL,YP,RT,YL	-42.77726745605469,-385.1651306152344,-391.150634765625,-123.68170166015625,-381.2994384765625
Chloroplast	34464	34489	RT,FL,YP,YL	-95.9622802734375,-285.5703125,-281.10870361328125,-285.92889404296875
Chloroplast	34664	34683	SP,FL,YP	-32.84756088256836,-223.41921997070312,-219.0761260986328
Chloroplast	34880	34911	YL,YP,FL,RT	-298.29046630859375,-276.4341125488281,-229.535400390625,-117.17516326904297
Chloroplast	34960	34983	SP	-24.0211
Chloroplast	35076	35095	SP	-24.6046
Chloroplast	35224	35249	RT	-76.9638
Chloroplast	35720	35745	FL,YP,YL,SP,RT	-272.9909362792969,-271.9933166503906,-250.19168090820312,-36.93058395385742,-116.28128814697266
Chloroplast	35935	35966	YP,FL,RT,YL,SP	-518.0091552734375,-570.3931274414062,-165.5802001953125,-424.2789001464844,-54.617156982421875
Chloroplast	36209	36230	SP	-28.3189
Chloroplast	36260	36295	SP,FL,RT,YP,YL	-37.889366149902344,-288.9682922363281,-103.07737731933594,-324.2494812011719,-243.5609893798828
Chloroplast	36411	36434	SP,YL,FL,YP,RT	-23.344379425048828,-335.3829345703125,-303.4690856933594,-315.56878662109375,-104.73593139648438
Chloroplast	36471	36501	RT,FL,YP,YL,SP	-121.22740173339844,-417.34613037109375,-367.6650085449219,-410.6789245605469,-32.656002044677734
Chloroplast	36600	36619	YL,SP,YP,FL	-319.88970947265625,-31.22179412841797,-250.19114685058594,-329.361328125
Chloroplast	36665	36693	SP,YP,YL,FL,RT	-37.19076156616211,-436.3494873046875,-465.7215576171875,-416.1575012207031,-119.22625732421875
Chloroplast	36891	36912	RT	-88.9683
Chloroplast	37138	37159	FL	-216.529
Chloroplast	37310	37333	YL,FL,RT,YP	-341.5228271484375,-275.6075134277344,-94.9817886352539,-271.99420166015625
Chloroplast	37445	37470	SP	-29.4278
Chloroplast	37787	37813	YP,RT,YL,FL,SP	-312.8063659667969,-90.73680877685547,-408.931640625,-348.0411682128906,-33.42529296875
Chloroplast	37973	38002	YL,FL,SP,RT,YP	-348.7671813964844,-272.7236022949219,-26.530630111694336,-89.36261749267578,-247.08702087402344
Chloroplast	38052	38067	YL,RT,FL,YP	-285.9649963378906,-81.80113220214844,-228.4754180908203,-222.2080535888672
Chloroplast	38110	38139	FL,RT,YL	-261.220458984375,-100.16889190673828,-314.04095458984375
Chloroplast	38248	38273	RT,FL,YP	-106.58490753173828,-233.29953002929688,-222.04226684570312
Chloroplast	38328	38355	SP,YL,FL,YP,RT	-29.216279983520508,-437.0418701171875,-371.8019104003906,-384.1144714355469,-133.66383361816406
Chloroplast	38535	38566	YL,RT,FL,YP,SP	-278.3348083496094,-107.4543685913086,-253.19717407226562,-222.88333129882812,-30.086650848388672
Chloroplast	38744	38765	FL,YL	-245.9470977783203,-364.7735900878906
Chloroplast	38873	38898	FL	-215.805
Chloroplast	38950	38972	FL,YL,YP,RT	-322.1502685546875,-307.9015808105469,-272.79150390625,-111.59077453613281
Chloroplast	39119	39142	RT,FL,YP	-103.29517364501953,-256.21368408203125,-218.54515075683594
Chloroplast	39411	39444	YL,FL	-267.9873046875,-234.51393127441406
Chloroplast	39475	39496	SP	-24.9102
Chloroplast	39535	39560	YL	-254.646
Chloroplast	40334	40359	RT,YL	-89.71620178222656,-228.52659606933594
Chloroplast	40954	40979	YL	-278.076
Chloroplast	44184	44209	FL,YP	-269.68719482421875,-243.0764923095703
Chloroplast	46269	46290	YP	-233.752
Chloroplast	46374	46399	YP	-263.848
Chloroplast	46487	46513	YL,YP,RT,SP,FL	-293.4486083984375,-351.5102844238281,-107.5788345336914,-28.942684173583984,-261.9413146972656
Chloroplast	46691	46721	YP,SP	-233.7429656982422,-24.16373062133789
Chloroplast	47355	47387	SP,YL,YP,FL,RT	-25.87183380126953,-313.2982482910156,-320.24981689453125,-261.4971618652344,-136.60609436035156
Chloroplast	48602	48627	YL,FL	-280.8082275390625,-224.07078552246094
Chloroplast	48716	48745	SP,FL,RT,YP,YL	-24.42784309387207,-272.0126647949219,-100.73076629638672,-280.28277587890625,-299.95751953125
Chloroplast	49095	49118	SP,YP,RT,FL,YL	-32.8117561340332,-272.42816162109375,-77.68175506591797,-249.91429138183594,-244.35353088378906
Chloroplast	49255	49293	SP,FL,YP,RT,YL	-59.6456184387207,-781.1162719726562,-702.3740844726562,-185.4559326171875,-594.9131469726562
Chloroplast	49361	49387	SP,YL,FL,YP,RT	-29.912199020385742,-235.38027954101562,-293.5269775390625,-288.4636535644531,-78.2998275756836
Chloroplast	49438	49472	RT,SP,FL,YL	-78.70294189453125,-25.13113021850586,-242.94271850585938,-225.38743591308594
Chloroplast	49638	49663	FL,YL	-217.89491271972656,-223.88890075683594
Chloroplast	50734	50759	YL	-267.719
Chloroplast	51053	51078	YL,RT,FL,YP	-314.4691162109375,-101.21366119384766,-268.70013427734375,-246.5015411376953
Chloroplast	51335	51364	RT,YL,YP,SP	-78.51508331298828,-263.0961608886719,-238.12887573242188,-23.49974250793457
Chloroplast	51470	51495	YL	-226.186
Chloroplast	51573	51598	RT,YL,YP,SP	-95.32167053222656,-222.0691680908203,-254.53353881835938,-39.813270568847656
Chloroplast	52329	52348	SP	-23.6041
Chloroplast	52463	52488	FL,YL	-225.64834594726562,-224.91041564941406
Chloroplast	52623	52648	YL,RT,YP,FL	-345.9244384765625,-102.35396575927734,-288.9641418457031,-355.5901184082031
Chloroplast	52656	52681	SP	-24.3952
Chloroplast	52734	52756	FL,RT,YP	-249.30902099609375,-97.52110290527344,-252.84695434570312
Chloroplast	52800	52825	YL,SP,YP,FL,RT	-325.314697265625,-30.588638305664062,-397.3001403808594,-362.152099609375,-136.95838928222656
Chloroplast	52970	52994	RT,SP,FL,YL,YP	-156.33546447753906,-45.665367126464844,-429.8445739746094,-450.1347961425781,-465.15740966796875
Chloroplast	53918	53943	YP,FL	-248.85264587402344,-233.48904418945312
Chloroplast	54053	54079	RT,YL,YP,FL	-87.30279541015625,-318.90167236328125,-292.1429138183594,-241.01719665527344
Chloroplast	54101	54126	YP,FL,RT,YL,SP	-308.7056884765625,-255.4789276123047,-85.4137191772461,-234.37608337402344,-34.817874908447266
Chloroplast	54326	54341	YP,YL,FL	-273.4089660644531,-270.7001953125,-226.3042755126953
Chloroplast	54469	54482	YP	-226.953
Chloroplast	54520	54545	SP,YP,FL,RT,YL	-50.4769401550293,-479.52301025390625,-452.455810546875,-126.07440185546875,-448.3314208984375
Chloroplast	54621	54646	SP,RT,YP,YL,FL	-32.13906478881836,-88.73017883300781,-374.9158935546875,-369.04278564453125,-325.21966552734375
Chloroplast	54686	54711	YP,YL,FL,RT	-258.54345703125,-261.2428283691406,-242.43772888183594,-79.62812805175781
Chloroplast	54997	55020	RT	-76.9751
Chloroplast	55107	55134	FL,YP,RT,YL,SP	-286.38775634765625,-286.4482116699219,-82.1767349243164,-250.4639434814453,-40.63895797729492
Chloroplast	55147	55182	SP,FL,YP	-33.05333709716797,-231.17816162109375,-231.93661499023438
Chloroplast	55217	55228	SP	-23.6568
Chloroplast	55289	55320	YP,FL,SP	-278.6089172363281,-225.44642639160156,-37.89321517944336
Chloroplast	55400	55439	SP,FL,YP,RT	-38.07419967651367,-279.3443603515625,-270.8028869628906,-84.59342193603516
Chloroplast	55482	55501	SP,FL,YP	-25.574661254882812,-235.95188903808594,-242.48814392089844
Chloroplast	55827	55852	FL,SP	-235.37586975097656,-27.64256477355957
Chloroplast	55930	55955	SP,YP,RT,FL	-32.139259338378906,-289.0985107421875,-97.05675506591797,-209.2172393798828
Chloroplast	56000	56028	YP,RT,FL,YL,SP	-303.0619201660156,-93.77548217773438,-238.03514099121094,-246.69952392578125,-28.355144500732422
Chloroplast	56078	56104	FL,YP,SP	-230.81942749023438,-233.51792907714844,-27.998228073120117
Chloroplast	56173	56198	YP,FL,RT,YL	-269.484619140625,-258.6630554199219,-81.72537231445312,-229.14451599121094
Chloroplast	56233	56261	RT,FL,YP	-98.26806640625,-361.4708251953125,-355.947265625
Chloroplast	56263	56276	SP	-33.076
Chloroplast	56308	56333	YP,RT,YL,SP,FL	-328.3898620605469,-94.2045669555664,-275.4034423828125,-25.586462020874023,-314.2227478027344
Chloroplast	56355	56382	YL,RT,FL,YP	-251.18650817871094,-86.40850067138672,-309.1987609863281,-254.11123657226562
Chloroplast	57747	57776	SP,YL,FL,YP,RT	-40.424739837646484,-295.85821533203125,-397.86895751953125,-365.64794921875,-102.5707015991211
Chloroplast	57859	57885	RT,FL,SP,YL,YP	-78.70176696777344,-308.1911315917969,-28.379648208618164,-303.76641845703125,-250.40438842773438
Chloroplast	59144	59167	YP	-239.779
Chloroplast	60021	60048	SP,YL,FL,RT	-23.71584701538086,-247.30006408691406,-218.27874755859375,-77.45993041992188
Chloroplast	60120	60149	YL,FL,YP,SP,RT	-292.8738098144531,-253.29049682617188,-308.39007568359375,-24.04771614074707,-79.50082397460938
Chloroplast	61384	61409	YL	-221.253
Chloroplast	61985	62004	YL	-250.694
Chloroplast	62600	62625	YP,FL	-245.24032592773438,-220.57542419433594
Chloroplast	63054	63102	FL,SP,YP,YL,RT	-297.1956787109375,-32.1901741027832,-282.01397705078125,-240.1441192626953,-78.046630859375
Chloroplast	63235	63270	SP,RT,YP,FL	-36.336830139160156,-79.60051727294922,-229.24244689941406,-254.53012084960938
Chloroplast	63377	63400	SP	-26.7909
Chloroplast	63439	63464	YP,YL,RT,SP,FL	-319.9336242675781,-276.4911193847656,-81.51264190673828,-35.99600601196289,-324.1578063964844
Chloroplast	63500	63520	RT,FL,YP,SP,YL	-87.6495361328125,-293.9105224609375,-304.20220947265625,-23.601917266845703,-265.7704162597656
Chloroplast	63697	63720	SP,FL	-30.946239471435547,-211.47035217285156
Chloroplast	63911	63940	FL,RT,YL,YP,SP	-283.1163330078125,-98.61799621582031,-311.1351013183594,-352.8213195800781,-40.32815170288086
Chloroplast	63967	63997	SP,YL,FL,RT,YP	-48.542083740234375,-422.599365234375,-474.46588134765625,-155.3490447998047,-501.44879150390625
Chloroplast	64097	64125	RT,YL,YP,FL,SP	-107.91336059570312,-287.384033203125,-276.900634765625,-225.9025421142578,-32.72079086303711
Chloroplast	64886	64922	SP,RT,YP,FL,YL	-30.480894088745117,-96.46249389648438,-346.5601501464844,-351.4790954589844,-350.24102783203125
Chloroplast	65669	65694	YP	-274.842
Chloroplast	66530	66555	YP	-241.74
Chloroplast	66651	66676	YP,YL,FL,RT	-312.3274841308594,-294.4627380371094,-222.8488006591797,-76.42448425292969
Chloroplast	67083	67108	YL,YP	-274.3091125488281,-240.36557006835938
Chloroplast	67128	67143	YL	-235.192
Chloroplast	67337	67369	YP,RT,FL,YL,SP	-463.3966979980469,-157.0825958251953,-456.4407043457031,-467.3046569824219,-32.517311096191406
Chloroplast	67433	67458	SP,FL,YL,RT,YP	-34.71525955200195,-509.53662109375,-540.192626953125,-153.48001098632812,-469.51983642578125
Chloroplast	67513	67534	FL,SP,YP,YL	-243.7787628173828,-24.694860458374023,-249.38270568847656,-240.52615356445312
Chloroplast	68153	68178	YP	-219.111
Chloroplast	68738	68763	YL,YP,RT,FL,SP	-373.7992858886719,-541.013671875,-171.79803466796875,-550.3108520507812,-52.99953079223633
Chloroplast	68915	68941	RT,FL,SP,YP,YL	-178.2191619873047,-390.5791320800781,-38.95905685424805,-511.1748962402344,-352.7181091308594
Chloroplast	69524	69546	SP,YP,RT,YL,FL	-35.3214225769043,-342.6499938964844,-111.57139587402344,-429.0879211425781,-363.6118469238281
Chloroplast	69634	69660	RT,FL,YP,YL,SP	-99.06513977050781,-279.6656494140625,-267.030517578125,-225.95428466796875,-30.197912216186523
Chloroplast	69712	69774	YL,SP,FL,YP,RT,SP	-240.1345977783203,-51.305320739746094,-419.7366638183594,-468.3233337402344,-112.84185028076172,-26.73271942138672
Chloroplast	69848	69871	FL,YP	-293.0295104980469,-252.07046508789062
Chloroplast	69879	69906	RT,SP,FL,YL,YP	-84.39604187011719,-31.289812088012695,-253.01385498046875,-231.2495574951172,-222.68527221679688
Chloroplast	70044	70065	FL	-208.563
Chloroplast	70178	70200	YP,FL,RT	-270.2485656738281,-226.4113311767578,-93.85749053955078
Chloroplast	70348	70373	RT,YP	-76.68170166015625,-218.36366271972656
Chloroplast	70524	70551	RT,FL,YP,SP,YL	-78.73270416259766,-264.1959533691406,-242.13563537597656,-25.575782775878906,-237.4215545654297
Chloroplast	70583	70609	YL,FL	-277.7420654296875,-221.8719940185547
Chloroplast	71197	71220	FL,YL	-232.49789428710938,-249.0027313232422
Chloroplast	71363	71386	YP,YL,RT,FL	-311.410400390625,-276.0924987792969,-84.05937194824219,-406.21014404296875
Chloroplast	72374	72389	YL	-239.454
Chloroplast	72573	72601	RT,FL,YP,YL	-76.00603485107422,-208.34043884277344,-260.8137512207031,-229.74705505371094
Chloroplast	73728	73754	SP,YP,FL,RT,YL	-23.528501510620117,-309.37969970703125,-242.37330627441406,-78.43314361572266,-288.3016662597656
Chloroplast	73980	74005	FL,YP	-218.56451416015625,-222.17642211914062
Chloroplast	74100	74125	FL,YP,SP	-258.6944885253906,-261.77783203125,-23.176851272583008
Chloroplast	74607	74632	RT	-86.6186
Chloroplast	74948	74973	RT	-85.9443
Chloroplast	75007	75032	FL	-229.272
Chloroplast	75062	75090	SP,FL,YP,YL,RT	-24.22290802001953,-266.26104736328125,-297.6930236816406,-295.1054382324219,-79.6307601928711
Chloroplast	75356	75379	FL	-206.899
Chloroplast	75409	75432	YL,YP,FL	-283.3987731933594,-247.1367950439453,-228.8925323486328
Chloroplast	75613	75637	RT,YP	-77.93360900878906,-244.03939819335938
Chloroplast	78304	78329	YP	-223.244
Chloroplast	78408	78438	RT,FL,YP,SP,YL	-88.39543151855469,-393.3733215332031,-369.0885925292969,-32.33979034423828,-243.08743286132812
Chloroplast	78476	78501	FL,YP	-211.5297088623047,-241.93472290039062
Chloroplast	78540	78565	YP	-219.551
Chloroplast	81010	81045	FL,YP,YL,RT	-281.40325927734375,-247.94541931152344,-346.07293701171875,-92.10939025878906
Chloroplast	81134	81163	YL,FL	-386.6571350097656,-247.96209716796875
Chloroplast	81202	81231	YL,YP,RT,SP,FL	-243.41522216796875,-220.18922424316406,-85.11174774169922,-33.27650451660156,-265.7080993652344
Chloroplast	81269	81288	SP,RT,YP,YL,FL	-26.84734344482422,-153.84014892578125,-345.3721008300781,-363.8078308105469,-308.97686767578125
Chloroplast	81384	81413	SP,YL,FL,YP,RT	-25.16306495666504,-408.60589599609375,-277.9749755859375,-251.0211639404297,-111.50684356689453
Chloroplast	81501	81528	YP,SP,YL,RT,FL	-267.8916015625,-42.899105072021484,-273.75274658203125,-102.03012084960938,-262.1024475097656
Chloroplast	81563	81580	YP,YL	-248.38638305664062,-223.54139709472656
Chloroplast	81614	81649	RT,FL,YP,YL,SP	-108.1186294555664,-233.5020294189453,-266.43243408203125,-251.25526428222656,-34.335121154785156
Chloroplast	81766	81791	SP	-24.3346
Chloroplast	81924	81947	RT	-80.2197
Chloroplast	81982	82001	SP,YP	-28.004154205322266,-223.80088806152344
Chloroplast	82051	82074	SP	-23.8473
Chloroplast	82197	82228	RT,SP,FL,YP	-108.65442657470703,-48.66231918334961,-243.8618927001953,-244.60870361328125
Chloroplast	82350	82371	SP	-24.3407
Chloroplast	82454	82480	RT,SP,FL,YL,YP	-159.12466430664062,-78.15449523925781,-447.52484130859375,-493.0075378417969,-553.1315307617188
Chloroplast	82519	82542	RT	-82.8962
Chloroplast	82569	82592	FL,YP,YL,RT	-262.49530029296875,-250.25982666015625,-374.1596984863281,-120.0267333984375
Chloroplast	82672	82699	YP,FL	-229.34841918945312,-222.93170166015625
Chloroplast	83157	83177	YP,YL,FL,RT,SP	-262.8663024902344,-405.14520263671875,-342.60357666015625,-101.69682312011719,-23.840059280395508
Chloroplast	83232	83257	YL	-236.997
Chloroplast	83620	83657	FL,YL,YP,RT,SP	-274.5970764160156,-250.9427490234375,-240.73245239257812,-115.97402954101562,-29.48640251159668
Chloroplast	83728	83754	RT,YP,SP,FL,YL	-109.51124572753906,-301.952392578125,-39.57080841064453,-361.1197204589844,-367.63079833984375
Chloroplast	83941	83964	YL	-231.163
Chloroplast	84041	84067	RT,YP,FL	-80.11483764648438,-219.91273498535156,-205.78387451171875
Chloroplast	84099	84140	FL,SP	-216.5150146484375,-28.885181427001953
Chloroplast	84297	84324	FL,RT	-214.03244018554688,-81.63707733154297
Chloroplast	84395	84426	FL,SP,RT,YL,YP	-266.15228271484375,-33.442108154296875,-90.2652587890625,-304.7302551269531,-248.6576690673828
Chloroplast	84461	84482	RT,FL	-78.21292114257812,-221.41268920898438
Chloroplast	85004	85023	YL	-247.403
Chloroplast	85429	85450	RT	-82.7203
Chloroplast	85675	85700	YL	-250.35
Chloroplast	85742	85765	RT,YL	-102.71142578125,-274.66815185546875
Chloroplast	86307	86334	YL,FL	-313.54827880859375,-282.87921142578125
Chloroplast	86941	86966	RT	-76.9597
Chloroplast	88040	88065	RT,YL	-93.2596435546875,-255.4838409423828
Chloroplast	88155	88180	FL	-205.728
Chloroplast	88353	88376	YL,RT,FL,YP	-297.81561279296875,-77.63510131835938,-217.29751586914062,-222.64883422851562
Chloroplast	88933	88959	YL,YP,RT	-227.4334259033203,-224.15626525878906,-97.48831939697266
Chloroplast	89673	89704	YL,FL,RT,SP,YP	-318.70947265625,-347.3380432128906,-114.11389923095703,-26.767915725708008,-284.3454895019531
Chloroplast	89882	89907	YL	-220.774
Chloroplast	90673	90698	YL	-221.085
Chloroplast	91069	91092	RT,YL	-91.36217498779297,-262.6869201660156
Chloroplast	91632	91657	SP,RT,YL,FL,YP	-25.66408920288086,-147.09225463867188,-449.1993408203125,-375.29193115234375,-375.7971496582031
Chloroplast	91699	91724	YL,FL,SP,YP,RT	-337.040283203125,-389.6603698730469,-34.16495895385742,-415.7785949707031,-121.42193603515625
Chloroplast	91832	91853	RT,YP,FL,YL	-146.68402099609375,-374.5787048339844,-351.6476745605469,-354.5556335449219
Chloroplast	91916	91939	YL,RT,FL	-256.7579650878906,-77.03559875488281,-210.041259765625
Chloroplast	91943	91966	YP	-227.73
Chloroplast	92019	92030	YP,YL,RT	-241.5479278564453,-236.86614990234375,-77.50942993164062
Chloroplast	92055	92072	YP,FL,RT	-236.58033752441406,-210.05995178222656,-126.24336242675781
Chloroplast	92138	92165	RT,SP,YP,FL,YL	-138.96615600585938,-32.53632736206055,-413.6455383300781,-393.0353698730469,-396.07977294921875
Chloroplast	92206	92221	YP,SP,RT,YL,FL	-336.3085632324219,-31.39490509033203,-105.0551986694336,-304.26885986328125,-264.5271301269531
Chloroplast	92240	92276	FL,YL,RT,YP,SP	-318.9803771972656,-344.60296630859375,-111.28546905517578,-320.5263366699219,-23.344993591308594
Chloroplast	92366	92387	YP	-269.186
Chloroplast	92496	92513	RT,SP,YP	-100.5545883178711,-27.74187469482422,-233.82118225097656
Chloroplast	92583	92608	FL,YP,YL,SP	-314.1435241699219,-313.4838562011719,-274.414794921875,-33.54879379272461
Chloroplast	92611	92636	RT	-111.428
Chloroplast	92668	92691	RT,YL,FL,YP,SP	-100.96714782714844,-278.93426513671875,-225.74755859375,-232.18133544921875,-29.92886734008789
Chloroplast	92722	92748	YL,FL	-234.32872009277344,-216.24085998535156
Chloroplast	92815	92840	RT	-78.1389
Chloroplast	92972	92993	SP,YP,RT,FL,YL	-28.145729064941406,-306.40283203125,-98.62726593017578,-299.07330322265625,-471.628662109375
Chloroplast	93136	93147	RT,YL	-80.02119445800781,-220.43019104003906
Chloroplast	93206	93217	RT	-82.2291
Chloroplast	93256	93293	YL,FL,YP,RT,SP	-414.75048828125,-313.4732666015625,-318.8885498046875,-137.70367431640625,-31.24846839904785
Chloroplast	93329	93357	FL,YP,YL,RT,SP	-284.40362548828125,-309.68505859375,-240.35296630859375,-122.4176254272461,-27.928319931030273
Chloroplast	93392	93417	SP,RT	-25.14501190185547,-88.868896484375
Chloroplast	93459	93482	RT,YP,FL	-91.37351989746094,-246.87530517578125,-215.9228973388672
Chloroplast	93560	93593	SP,YP,YL,FL,RT	-33.47395324707031,-486.20037841796875,-504.509765625,-411.5252685546875,-191.05162048339844
Chloroplast	93650	93675	YL,SP,YP,FL,RT	-650.477783203125,-40.15507507324219,-579.0379638671875,-582.0763549804688,-183.64620971679688
Chloroplast	93790	93815	RT,FL	-76.92101287841797,-216.46995544433594
Chloroplast	93832	93849	YL,FL,YP	-238.44232177734375,-222.8480987548828,-226.22689819335938
Chloroplast	93885	93911	YL,SP,FL,YP,RT	-318.8333435058594,-34.79754638671875,-312.0538024902344,-323.945556640625,-112.87617492675781
Chloroplast	94012	94035	YL,RT,YP,FL	-224.1694793701172,-104.86660766601562,-307.420166015625,-264.00006103515625
Chloroplast	94123	94159	RT,YL,FL,SP,YP	-103.04125213623047,-263.8175964355469,-229.45143127441406,-28.908905029296875,-281.1804504394531
Chloroplast	94211	94236	SP,RT,YL,YP,FL	-31.925439834594727,-163.76092529296875,-425.7975769042969,-366.1576232910156,-334.3187255859375
Chloroplast	94292	94318	SP,YL,RT	-23.919139862060547,-258.92767333984375,-83.69085693359375
Chloroplast	94352	94392	YL,FL,RT,YP,SP	-288.9456787109375,-274.0863037109375,-76.9408187866211,-223.0917510986328,-29.234106063842773
Chloroplast	94547	94578	YL,RT,YP	-273.2300109863281,-78.0073471069336,-227.98194885253906
Chloroplast	94740	94765	SP,YP,FL,YL,RT	-30.464426040649414,-285.3428955078125,-340.97381591796875,-312.8036804199219,-95.3358154296875
Chloroplast	94886	94909	SP,RT,YL,YP,FL	-27.502864837646484,-140.07081604003906,-415.07318115234375,-370.88311767578125,-322.51715087890625
Chloroplast	94931	94942	RT	-77.5259
Chloroplast	95093	95123	FL,YL,SP,YP	-225.0233612060547,-263.8367614746094,-26.478443145751953,-243.81320190429688
Chloroplast	95204	95215	RT,YL,YP,FL,SP	-106.89397430419922,-276.77825927734375,-269.8831787109375,-245.66180419921875,-24.52330780029297
Chloroplast	95271	95297	YL,RT,FL,YP,SP	-259.5914306640625,-92.61338806152344,-260.4544372558594,-280.89288330078125,-23.661678314208984
Chloroplast	95415	95437	RT,FL,YP	-77.9229736328125,-208.4202880859375,-267.52508544921875
Chloroplast	95470	95485	YL,RT,SP,YP,FL	-305.29705810546875,-94.71127319335938,-27.444311141967773,-252.63693237304688,-238.92999267578125
Chloroplast	95556	95581	RT,SP,FL,YP	-101.1211166381836,-29.714088439941406,-261.40582275390625,-263.42401123046875
Chloroplast	95616	95633	FL,YP,SP,YL,RT	-467.9372863769531,-488.24212646484375,-27.443464279174805,-434.3594665527344,-183.29820251464844
Chloroplast	95668	95679	SP	-25.5234
Chloroplast	95789	95816	YP,YL,RT	-243.95089721679688,-255.36708068847656,-79.22126770019531
Chloroplast	95854	95874	FL,RT,YP	-237.92625427246094,-81.2137680053711,-239.67153930664062
Chloroplast	95966	95996	YL,YP,RT,FL,SP	-311.41156005859375,-426.4141540527344,-122.67533111572266,-348.9011535644531,-33.35890579223633
Chloroplast	96042	96059	YL,RT,FL,YP	-273.7137451171875,-85.2484359741211,-230.3861083984375,-231.41986083984375
Chloroplast	96130	96145	FL	-225.938
Chloroplast	96159	96180	YP,YL,FL,RT	-307.538818359375,-319.6546630859375,-267.3349304199219,-121.90979766845703
Chloroplast	96410	96430	SP,YP,YL,FL,RT	-28.377546310424805,-310.4991760253906,-353.2967834472656,-324.4815673828125,-115.0783920288086
Chloroplast	96459	96472	FL,YP,RT	-250.167724609375,-248.3480224609375,-79.27037048339844
Chloroplast	96535	96556	SP,YL	-28.339088439941406,-242.62844848632812
Chloroplast	96724	96741	YL,RT,YP	-322.90582275390625,-104.50220489501953,-255.25616455078125
Chloroplast	96753	96776	RT	-81.769
Chloroplast	96896	96909	RT	-76.5259
Chloroplast	96982	97020	SP,YP,YL,FL,RT	-26.91700553894043,-279.3880310058594,-277.5069885253906,-235.11029052734375,-80.04368591308594
Chloroplast	97036	97053	RT	-84.0645
Chloroplast	97076	97091	RT	-77.3335
Chloroplast	97232	97257	YP,RT,YL	-257.2327575683594,-117.5473861694336,-286.7424011230469
Chloroplast	97264	97288	SP,FL	-25.97575569152832,-238.71282958984375
Chloroplast	97563	97591	YL,FL,YP,SP,RT	-273.5570983886719,-256.6961669921875,-386.7952575683594,-27.4141902923584,-98.05471801757812
Chloroplast	97673	97692	RT,YL,YP,FL	-101.81269836425781,-260.32220458984375,-238.37982177734375,-222.38632202148438
Chloroplast	97726	97737	YL,RT	-254.14012145996094,-80.6966323852539
Chloroplast	97801	97826	RT	-143.387
Chloroplast	97856	97869	RT,YL,YP	-80.2121353149414,-305.86175537109375,-246.5473175048828
Chloroplast	97894	97907	YL	-248.045
Chloroplast	98133	98146	YL	-436.881
Chloroplast	98199	98224	YL,RT	-572.2034301757812,-85.60834503173828
Chloroplast	98268	98281	RT,YP,FL,YL	-81.01226806640625,-237.7554931640625,-216.42666625976562,-650.7240600585938
Chloroplast	98352	98381	YL,FL,RT,SP,YP	-1000.0,-475.3071594238281,-150.68577575683594,-31.89299964904785,-479.46636962890625
Chloroplast	98443	98468	YL	-300.519
Chloroplast	98497	98516	YL	-281.589
Chloroplast	98549	98570	YL,SP,YP,RT,FL	-883.4713745117188,-28.893047332763672,-407.0763854980469,-130.25454711914062,-354.2987060546875
Chloroplast	98603	98634	YL,RT,SP,FL	-1000.0,-90.82186889648438,-24.89676284790039,-224.3871307373047
Chloroplast	98681	98708	SP,YL,FL	-25.87183380126953,-509.228515625,-224.78167724609375
Chloroplast	98815	98832	YL	-271.709
Chloroplast	98913	98938	YL	-292.953
Chloroplast	99100	99128	SP,YL	-23.18058967590332,-518.4302368164062
Chloroplast	99176	99202	YP,RT,YL,FL	-336.8102111816406,-134.80026245117188,-614.0511474609375,-267.9400329589844
Chloroplast	99226	99251	YL	-324.815
Chloroplast	99359	99386	SP,RT,FL,YP,YL	-23.933473587036133,-126.6602554321289,-300.4717102050781,-375.3985290527344,-756.9459838867188
Chloroplast	99439	99454	YL	-314.919
Chloroplast	99624	99639	YL	-228.75
Chloroplast	99677	99694	YL	-247.647
Chloroplast	100951	100976	FL,SP,YP,RT,YL	-332.9006042480469,-24.51133918762207,-283.6714782714844,-95.24594116210938,-264.1894226074219
Chloroplast	101093	101120	SP,YP,RT,FL,YL	-61.5225830078125,-498.0748291015625,-145.97720336914062,-613.522216796875,-430.05072021484375
Chloroplast	101194	101219	SP	-26.7025
Chloroplast	101379	101401	RT,YP,YL,FL,SP	-114.95333099365234,-341.55328369140625,-321.8506774902344,-300.69146728515625,-26.466075897216797
Chloroplast	101468	101494	SP,YL	-23.176050186157227,-239.99090576171875
Chloroplast	101580	101606	RT,YL,YP,FL,SP	-109.04591369628906,-278.8939208984375,-268.72930908203125,-216.4088897705078,-23.693195343017578
Chloroplast	102108	102133	FL	-220.69
Chloroplast	102245	102265	FL,YP,RT,YL	-270.8678894042969,-261.9812316894531,-83.8612289428711,-235.70352172851562
Chloroplast	102436	102463	SP,YP,FL,RT,YL	-23.693464279174805,-420.99493408203125,-348.0851135253906,-115.0972900390625,-354.7756652832031
Chloroplast	103179	103205	RT,YP,YL,FL	-76.54310607910156,-330.69317626953125,-326.9692687988281,-295.4559631347656
Chloroplast	103380	103411	SP,YP,FL,RT	-25.923503875732422,-342.0009765625,-209.93771362304688,-82.13369750976562
Chloroplast	103439	103460	FL,YP	-265.075439453125,-288.9372863769531
Chloroplast	103523	103548	YP	-219.684
Chloroplast	103631	103661	FL,SP,YP	-299.4434814453125,-35.32015609741211,-351.047607421875
Chloroplast	103833	103852	YP,FL	-267.1363525390625,-206.357421875
Chloroplast	103884	103919	RT,YP,FL,SP	-79.31156158447266,-405.2120361328125,-276.8931884765625,-40.68464660644531
Chloroplast	104008	104033	RT,SP,YP,FL	-77.62240600585938,-40.995201110839844,-373.3667297363281,-216.19265747070312
Chloroplast	104671	104692	SP,YP	-30.550235748291016,-302.5353088378906
Chloroplast	104732	104757	YP	-245.338
Chloroplast	104838	104859	YP	-253.408
Chloroplast	104920	104947	YL,YP,FL,SP	-254.26573181152344,-337.7898864746094,-230.38751220703125,-23.176851272583008
Chloroplast	105176	105219	YP,SP,FL,RT	-277.0707702636719,-30.082609176635742,-253.54222106933594,-78.12659454345703
Chloroplast	105511	105534	YP	-256.012
Chloroplast	105571	105603	RT,YP,YL,FL,SP	-77.9234390258789,-300.6712951660156,-257.6464538574219,-218.1595916748047,-27.97589683532715
Chloroplast	105998	106024	YP,FL	-253.76148986816406,-218.37179565429688
Chloroplast	106231	106256	YP,YL	-233.08131408691406,-226.25807189941406
Chloroplast	106380	106408	FL,YP,YL	-248.6840362548828,-297.9740295410156,-226.41664123535156
Chloroplast	106449	106468	YP	-237.504
Chloroplast	106532	106558	FL,RT,YL,YP	-223.3621368408203,-82.48139190673828,-243.85130310058594,-346.7931213378906
Chloroplast	106988	107007	RT,YP,FL,YL	-111.57804107666016,-322.04461669921875,-269.27667236328125,-373.4790344238281
Chloroplast	107141	107160	YL,YP	-258.70440673828125,-232.27288818359375
Chloroplast	107220	107239	YP,YL,SP,FL	-325.8894348144531,-288.5544128417969,-24.634681701660156,-240.98912048339844
Chloroplast	107248	107273	RT,YP,FL	-91.46591186523438,-269.041748046875,-227.15093994140625
Chloroplast	107291	107316	SP,FL,RT,YL,YP	-35.86174011230469,-289.7798767089844,-99.38188934326172,-245.9710235595703,-368.9933776855469
Chloroplast	107358	107384	FL,SP,YL,YP,RT	-439.5221862792969,-41.66856384277344,-387.9417419433594,-454.1718444824219,-129.3298797607422
Chloroplast	107447	107470	YP	-253.581
Chloroplast	107480	107512	FL,YP,SP	-256.1055603027344,-252.7697296142578,-26.322551727294922
Chloroplast	107825	107851	FL,YL,YP,SP,RT	-301.95977783203125,-272.71551513671875,-348.78466796875,-26.40515899658203,-77.94664764404297
Chloroplast	107999	108024	RT,YP,YL,FL,SP	-109.71509552001953,-383.58319091796875,-399.9932861328125,-353.21435546875,-26.130001068115234
Chloroplast	108064	108089	RT	-82.2664
Chloroplast	108819	108844	FL,YP	-207.33642578125,-305.6127014160156
Chloroplast	109637	109666	YL,YP,FL,RT	-346.1265869140625,-339.7180480957031,-374.180419921875,-100.59535217285156
Chloroplast	110120	110143	FL	-227.408
Chloroplast	110685	110710	YP	-220.931
Chloroplast	110838	110863	YP,FL,RT,SP,YL	-288.4510498046875,-278.5223388671875,-84.70304870605469,-23.21834945678711,-238.82449340820312
Chloroplast	110916	110949	YP,FL,SP	-277.8301696777344,-281.1559753417969,-38.38010787963867
Chloroplast	111051	111077	YP,FL,SP,RT,YL	-285.5717468261719,-252.19424438476562,-25.111928939819336,-79.74822998046875,-246.72915649414062
Chloroplast	111105	111132	FL,YP,SP,YL,RT	-308.0736389160156,-374.1370544433594,-33.72379684448242,-252.22349548339844,-95.12393188476562
Chloroplast	111921	111936	FL	-210.361
Chloroplast	112232	112258	SP,RT,YP,YL,FL	-28.354450225830078,-94.45405578613281,-278.37335205078125,-327.600830078125,-271.5382995605469
Chloroplast	112292	112321	RT,FL	-78.6851577758789,-216.16043090820312
Chloroplast	112357	112395	SP,YP,FL	-36.51048278808594,-269.96551513671875,-239.8683624267578
Chloroplast	112451	112468	FL,RT	-235.650146484375,-75.9974136352539
Chloroplast	112533	112566	YP,FL,RT,SP	-284.0091857910156,-258.56866455078125,-90.02157592773438,-36.89265060424805
Chloroplast	112640	112681	SP,RT,FL,YL,YP	-46.85782241821289,-136.56549072265625,-384.30419921875,-353.9566345214844,-376.7858581542969
Chloroplast	112700	112721	SP,RT	-27.543554306030273,-81.27779388427734
Chloroplast	112765	112790	SP,FL,YP,YL,RT	-30.354522705078125,-286.4224853515625,-257.998046875,-239.46603393554688,-77.4624252319336
Chloroplast	112806	112831	SP	-23.4839
Chloroplast	113335	113360	YL	-266.011
Chloroplast	113477	113502	YL,FL,YP	-262.06396484375,-241.61044311523438,-217.434326171875
Chloroplast	113714	113739	SP,YP,RT,YL,FL	-35.56844711303711,-365.7574157714844,-128.43443298339844,-382.3617858886719,-336.1378173828125
Chloroplast	113913	113928	FL	-205.887
Chloroplast	113997	114023	SP,YP,RT,YL,FL	-58.74266052246094,-522.64599609375,-150.89865112304688,-458.0978088378906,-611.1875610351562
Chloroplast	114142	114167	YP,RT,SP,FL,YL	-275.4546203613281,-87.92863464355469,-28.51764678955078,-350.6143798828125,-278.0500793457031
Chloroplast	115193	115210	YL	-245.893
Chloroplast	115424	115441	YL	-362.442
Chloroplast	115479	115494	YL	-234.381
Chloroplast	115664	115679	YL,RT	-279.3210144042969,-89.28673553466797
Chloroplast	115732	115758	FL,YL,RT,YP	-304.0891418457031,-631.3131103515625,-134.4576873779297,-362.124755859375
Chloroplast	115867	115892	YL	-351.232
Chloroplast	115916	115942	YP,FL,RT,YL	-329.3247375488281,-237.20660400390625,-143.5941619873047,-591.7454833984375
Chloroplast	115990	116015	YL	-452.863
Chloroplast	116036	116057	YL	-255.817
Chloroplast	116286	116303	YL	-226.815
Chloroplast	116378	116395	YL	-238.111
Chloroplast	116410	116437	FL,YL	-206.88645935058594,-452.91009521484375
Chloroplast	116484	116515	YP,SP,FL,RT,YL	-248.54925537109375,-25.863855361938477,-213.7613983154297,-101.53201293945312,-1000.0
Chloroplast	116548	116569	YP,FL,SP,RT,YL	-371.9602355957031,-329.92926025390625,-28.636306762695312,-132.63783264160156,-875.5255737304688
Chloroplast	116637	116662	YL,RT	-286.5065002441406,-82.00313568115234
Chloroplast	116727	116764	YL,SP,RT,FL,YP	-1000.0,-29.657569885253906,-172.405517578125,-458.70648193359375,-445.0015563964844
Chloroplast	116836	116851	RT,YL,YP	-90.44026184082031,-641.1737060546875,-257.93182373046875
Chloroplast	116894	116919	RT,YL	-81.16776275634766,-454.1802062988281
Chloroplast	116970	116985	YL	-316.746
Chloroplast	117249	117264	YL,RT,YP	-341.35333251953125,-81.62596893310547,-225.5201873779297
Chloroplast	117290	117317	YL,RT	-224.49302673339844,-98.89573669433594
Chloroplast	117370	117393	YP,YL	-262.87237548828125,-260.5195007324219
Chloroplast	117426	117445	RT,YP,YL	-89.0220947265625,-261.68426513671875,-234.2589111328125
Chloroplast	117527	117555	RT,YP,SP,FL,YL	-109.6163558959961,-356.06768798828125,-40.1424446105957,-274.8275451660156,-241.472900390625
Chloroplast	117837	117854	SP	-27.915
Chloroplast	117861	117886	YP,FL,RT,YL	-259.5394287109375,-243.10833740234375,-107.96142578125,-284.449951171875
Chloroplast	118027	118042	RT	-81.3654
Chloroplast	118098	118123	YL,YP,FL	-281.89813232421875,-261.73345947265625,-238.77906799316406
Chloroplast	118129	118150	SP	-28.7285
Chloroplast	118208	118221	RT	-79.6391
Chloroplast	118377	118394	YL,RT,YP	-309.7076110839844,-95.99986267089844,-256.8816223144531
Chloroplast	118555	118583	RT,SP,YL	-90.91411590576172,-32.36835479736328,-260.9792785644531
Chloroplast	118646	118659	YL,RT,YP,FL	-262.9712219238281,-87.89159393310547,-246.4925994873047,-220.80960083007812
Chloroplast	118687	118708	SP,RT,FL,YP,YL	-35.50701904296875,-117.20745086669922,-289.91778564453125,-356.7785949707031,-300.2067565917969
Chloroplast	118938	118959	YP,RT,FL,YL	-300.53057861328125,-120.95236206054688,-289.04840087890625,-341.07037353515625
Chloroplast	119059	119076	YL,FL,RT,YP	-287.9452209472656,-226.7272186279297,-93.62271881103516,-228.1276092529297
Chloroplast	119125	119152	SP,RT,YL,FL,YP	-37.525421142578125,-152.21163940429688,-334.4343566894531,-307.24407958984375,-386.60693359375
Chloroplast	119234	119263	SP,YP,FL,RT	-25.175352096557617,-241.74258422851562,-205.1732635498047,-86.10625457763672
Chloroplast	119302	119334	YL,FL,RT,YP,SP	-244.3997039794922,-210.53857421875,-86.20829010009766,-219.1074676513672,-25.39976692199707
Chloroplast	119481	119502	SP,YL,YP,FL,RT	-33.61884689331055,-472.8922424316406,-453.3299865722656,-400.08197021484375,-186.5330352783203
Chloroplast	119537	119562	FL,YP,RT	-235.05825805664062,-218.72239685058594,-98.46866607666016
Chloroplast	119633	119648	YL,YP,RT,FL,SP	-307.6953430175781,-284.5730285644531,-97.41522216796875,-257.7312316894531,-25.612375259399414
Chloroplast	119680	119703	FL,YP	-216.77313232421875,-268.2207946777344
Chloroplast	119830	119847	FL,YP,RT,YL	-255.0279083251953,-251.8846435546875,-84.11289978027344,-263.4814758300781
Chloroplast	119903	119914	RT,YP,FL,YL,SP	-102.95348358154297,-275.91033935546875,-268.1203308105469,-260.1511535644531,-24.60832405090332
Chloroplast	119995	120018	YL,RT,FL,SP	-268.572998046875,-83.38141632080078,-237.29141235351562,-24.09621810913086
Chloroplast	120209	120238	FL,YL,YP,RT,SP	-294.5519104003906,-385.7196350097656,-351.2351379394531,-136.08546447753906,-24.157394409179688
Chloroplast	120324	120349	SP	-26.008
Chloroplast	120353	120378	FL,YP,YL,RT	-296.7222900390625,-302.0792236328125,-327.0887451171875,-107.12841033935547
Chloroplast	120546	120571	YL,RT,YP	-301.9393615722656,-84.5326919555664,-218.578125
Chloroplast	120736	120766	FL,YP,RT,YL	-262.0151672363281,-257.7745361328125,-95.30607604980469,-317.0570373535156
Chloroplast	120801	120825	YP,RT,YL	-229.9713592529297,-76.3955078125,-250.21347045898438
Chloroplast	120882	120907	FL,SP,RT,YL,YP	-316.1574401855469,-27.279333114624023,-152.55838012695312,-401.6533508300781,-368.8757019042969
Chloroplast	120959	120995	FL,YP,RT,YL	-262.9376220703125,-261.4073181152344,-111.58463287353516,-255.35153198242188
Chloroplast	121029	121054	SP	-25.6728
Chloroplast	121083	121106	RT,YP,FL,SP	-92.9171142578125,-252.17251586914062,-222.92762756347656,-37.11906051635742
Chloroplast	121207	121233	SP,YP,YL,FL,RT	-31.87686538696289,-299.8045959472656,-305.02386474609375,-275.5956726074219,-119.52637481689453
Chloroplast	121261	121286	SP,FL,RT,YL,YP	-29.195281982421875,-220.72914123535156,-82.4267578125,-240.89967346191406,-218.54197692871094
Chloroplast	121303	121328	FL	-230.913
Chloroplast	121443	121468	YL,FL,SP,YP,RT	-648.0512084960938,-490.3426208496094,-30.433311462402344,-503.657958984375,-160.7713623046875
Chloroplast	121523	121550	SP,RT,YL,YP,FL	-35.85202407836914,-175.9552764892578,-545.3735961914062,-472.6465148925781,-425.81494140625
Chloroplast	121636	121655	RT,YP,FL	-94.0033950805664,-223.26361083984375,-204.62721252441406
Chloroplast	121701	121726	RT	-88.9932
Chloroplast	121762	121789	SP,YP,YL,FL,RT	-31.3740291595459,-302.8915710449219,-283.89923095703125,-244.8404083251953,-126.66529846191406
Chloroplast	121831	121856	YP,RT,FL,YL	-330.1620178222656,-104.87503051757812,-294.237548828125,-395.32159423828125
Chloroplast	121901	121912	FL	-211.524
Chloroplast	122125	122148	YL,YP,FL,RT,SP	-414.35430908203125,-309.7312316894531,-305.1002197265625,-112.40940856933594,-26.68800926208496
Chloroplast	122371	122396	RT,YL	-94.25875091552734,-223.77481079101562
Chloroplast	122432	122455	RT,YL,FL,YP	-108.40531921386719,-264.62152099609375,-251.83570861816406,-253.87689208984375
Chloroplast	122510	122535	YP,SP,FL,YL,RT	-321.78009033203125,-30.441064834594727,-278.6825866699219,-257.8068542480469,-127.81333923339844
Chloroplast	122601	122622	FL,RT,YP	-224.2764892578125,-98.60926055908203,-251.95433044433594
Chloroplast	122731	122752	RT,YP	-85.03521728515625,-222.4055938720703
Chloroplast	122853	122878	YP,FL,YL,RT	-326.9896545410156,-303.5006408691406,-301.3262939453125,-121.75617218017578
Chloroplast	122897	122920	YL,YP,FL,RT,SP	-337.4632568359375,-301.5623474121094,-275.608154296875,-126.8299560546875,-33.49075698852539
Chloroplast	122953	122978	SP,YP,YL,FL,RT	-26.163225173950195,-447.6175842285156,-411.5023193359375,-359.8951416015625,-121.57320404052734
Chloroplast	123046	123063	RT,YP	-106.93550109863281,-242.51795959472656
Chloroplast	123084	123099	FL,RT,YL	-224.12286376953125,-91.73058319091797,-228.1698455810547
Chloroplast	123102	123118	YP,RT	-224.38218688964844,-80.41075897216797
Chloroplast	123179	123202	YP,YL,RT	-223.57496643066406,-264.9680480957031,-86.36693572998047
Chloroplast	123265	123286	YL,FL,SP,RT,YP	-336.8860168457031,-304.2296447753906,-28.383525848388672,-130.49484252929688,-345.10321044921875
Chloroplast	123341	123356	RT,YP	-79.27141571044922,-225.5154571533203
Chloroplast	123394	123419	YP,FL,RT,SP,YL	-439.8201599121094,-365.5460205078125,-128.71688842773438,-36.178977966308594,-368.0762939453125
Chloroplast	123470	123486	RT,YL,FL,YP,SP	-166.17938232421875,-428.7635498046875,-340.7199401855469,-349.8477783203125,-24.55743408203125
Chloroplast	124026	124049	YL,FL	-288.5531921386719,-220.42709350585938
Chloroplast	125414	125445	RT,SP,FL,YP,YL	-108.64227294921875,-30.722803115844727,-387.9349060058594,-282.65570068359375,-353.696044921875
Chloroplast	126159	126184	RT,YP	-80.85160827636719,-234.15194702148438
Chloroplast	126742	126772	FL,YL,RT	-272.07537841796875,-261.84783935546875,-80.01387786865234
Chloroplast	127053	127078	YL,RT	-269.1285400390625,-79.63504028320312
Chloroplast	128152	128177	RT,YL	-93.17430877685547,-225.5467529296875
Chloroplast	128261	128276	YL	-227.953
Chloroplast	128780	128811	SP,YL,FL	-29.02820587158203,-305.7139892578125,-233.26287841796875
Chloroplast	129353	129381	FL,YL	-227.0527801513672,-264.612548828125
Chloroplast	129418	129443	YL	-222.693
Chloroplast	129529	129548	YL	-229.452
Chloroplast	129673	129705	RT,SP	-79.99066925048828,-24.204832077026367
Chloroplast	130094	130115	YL,FL	-238.61618041992188,-214.48989868164062
Chloroplast	130139	130164	RT	-83.9936
Chloroplast	130635	130656	RT	-85.0817
Chloroplast	130692	130721	YP,YL,FL,RT	-241.7687225341797,-275.2205810546875,-254.3771209716797,-90.82970428466797
Chloroplast	130796	130821	FL,RT	-218.22312927246094,-90.30911254882812
Chloroplast	130901	130926	RT	-76.0585
Chloroplast	130994	131022	RT,YL	-82.8188705444336,-221.13519287109375
Chloroplast	131051	131081	YP,FL,RT	-221.06961059570312,-220.63986206054688,-81.20379638671875
Chloroplast	131154	131177	YL	-237.003
Chloroplast	131364	131390	YP,YL,FL,SP,RT	-319.1796875,-414.2691345214844,-334.9809875488281,-40.4006233215332,-114.40599822998047
Chloroplast	131456	131498	SP,YP,RT,FL,YL	-36.916385650634766,-303.0023193359375,-101.91816711425781,-276.8922119140625,-264.07421875
Chloroplast	131860	131885	SP	-23.1829
Chloroplast	131942	131961	FL,RT,YP,SP,YL	-322.3080749511719,-99.54617309570312,-271.3228759765625,-24.13671875,-392.52020263671875
Chloroplast	132417	132446	FL,RT,SP	-207.0054931640625,-110.2012710571289,-32.11542892456055
Chloroplast	132526	132549	YL,SP,FL,YP,RT	-322.54693603515625,-28.177322387695312,-286.5908508300781,-263.5088806152344,-89.05632019042969
Chloroplast	132570	132595	RT	-80.2734
Chloroplast	132638	132663	RT,YL,FL,SP,YP	-175.66065979003906,-486.25390625,-378.08673095703125,-77.6155014038086,-548.5865478515625
Chloroplast	132698	132715	SP	-28.608
Chloroplast	132755	132768	SP	-32.449
Chloroplast	132890	132921	YP,RT,SP	-264.946044921875,-110.94905853271484,-48.64414596557617
Chloroplast	133044	133069	SP	-27.8937
Chloroplast	133117	133136	SP	-27.6371
Chloroplast	133171	133188	SP	-26.2077
Chloroplast	133220	133245	SP	-27.8827
Chloroplast	133374	133395	SP	-24.6476
Chloroplast	133469	133504	YL,YP,RT,SP,FL	-262.85302734375,-297.2655944824219,-101.43561553955078,-41.84526062011719,-246.56332397460938
Chloroplast	133538	133555	SP,RT,YP	-25.85558319091797,-78.86812591552734,-228.21368408203125
Chloroplast	133590	133617	SP,FL,RT,YP,YL	-30.082029342651367,-256.9798583984375,-97.65467071533203,-270.8721923828125,-286.0704650878906
Chloroplast	133705	133728	YP,RT,FL,YL	-239.19911193847656,-121.31815338134766,-283.198486328125,-435.4050598144531
Chloroplast	133830	133851	FL,YP,RT,YL,SP	-292.98895263671875,-346.7107238769531,-150.5654296875,-391.4347229003906,-36.305355072021484
Chloroplast	133887	133916	YL,RT,FL,YP	-227.06195068359375,-96.68048095703125,-269.0711364746094,-247.5776824951172
Chloroplast	133957	133984	YL,FL	-376.3813781738281,-266.8486022949219
Chloroplast	134076	134108	SP,YP,RT,YL,FL	-23.30994987487793,-244.04832458496094,-90.91480255126953,-344.1509704589844,-242.10317993164062

## Sheet: Supplemental Data 2
Supplemental Data 2. Footprints information of B.distachyon
Chloroplast	Start	End	Tissues	log10 (Wellington P-value)
Chloroplast	676	702	SP,PL,FL	-106.78606414794922,-111.67182159423828,-164.4368133544922
Chloroplast	749	770	YL	-43.3171
Chloroplast	859	876	YL,FL	-48.663482666015625,-163.36817932128906
Chloroplast	997	1033	YL,FL,PL	-40.7889404296875,-190.58499145507812,-110.08038330078125
Chloroplast	1068	1093	SP,FL,YL,PL	-147.31752014160156,-274.8360595703125,-76.76390075683594,-156.22044372558594
Chloroplast	1125	1142	YL	-41.2338
Chloroplast	1318	1343	YL,FL	-38.47439956665039,-277.33990478515625
Chloroplast	1373	1388	YL	-42.0876
Chloroplast	1771	1794	FL	-175.145
Chloroplast	2025	2051	YL,FL	-57.766258239746094,-182.5407257080078
Chloroplast	2168	2191	YL	-44.7883
Chloroplast	2236	2261	FL	-171.194
Chloroplast	2687	2707	FL,YL	-168.9279327392578,-43.48440170288086
Chloroplast	2739	2767	YL,FL,PL	-47.83195114135742,-223.83724975585938,-102.36920928955078
Chloroplast	2902	2927	YL,FL	-60.49924850463867,-264.3717041015625
Chloroplast	3270	3296	PL,FL,YL	-116.1634292602539,-227.51358032226562,-59.87627410888672
Chloroplast	3314	3331	FL	-174.456
Chloroplast	3440	3466	YL,FL,PL	-60.82035827636719,-244.66488647460938,-108.65196990966797
Chloroplast	3569	3594	YL	-40.5318
Chloroplast	3628	3662	FL,YL	-217.0032196044922,-49.14747619628906
Chloroplast	3687	3715	PL,FL,YL	-105.24137878417969,-287.2410583496094,-61.705989837646484
Chloroplast	3867	3892	YL,PL,FL	-41.09031295776367,-106.81733703613281,-182.5459747314453
Chloroplast	4062	4087	FL	-219.651
Chloroplast	4244	4269	FL,YL	-243.19847106933594,-45.629974365234375
Chloroplast	4702	4727	FL,YL	-217.21578979492188,-45.495994567871094
Chloroplast	4835	4860	FL	-173.365
Chloroplast	5267	5292	PL,FL,YL	-100.37620544433594,-284.96337890625,-55.42035675048828
Chloroplast	5839	5864	YL,FL	-50.77607345581055,-226.30990600585938
Chloroplast	6016	6042	FL,YL	-186.5636749267578,-56.938846588134766
Chloroplast	6139	6164	FL,YL	-229.02772521972656,-49.04024887084961
Chloroplast	6410	6431	YL	-43.1562
Chloroplast	6923	6948	FL	-206.044
Chloroplast	7032	7053	YL	-47.9291
Chloroplast	7256	7281	FL,YL	-196.757080078125,-64.11370849609375
Chloroplast	7396	7422	PL,YL,FL	-111.19454193115234,-54.67551040649414,-280.75994873046875
Chloroplast	7540	7565	YL,PL,FL	-53.33802795410156,-176.1053466796875,-215.03126525878906
Chloroplast	8045	8070	YL,FL	-41.98606491088867,-185.0650177001953
Chloroplast	8189	8219	FL,YL	-251.195068359375,-39.5595588684082
Chloroplast	8269	8294	FL,YL,PL	-245.059326171875,-40.37566375732422,-105.81673431396484
Chloroplast	8666	8687	FL	-171.604
Chloroplast	9537	9560	FL	-214.789
Chloroplast	9594	9609	YL	-38.6191
Chloroplast	9721	9742	PL,SP,FL,YL	-130.3011932373047,-104.77100372314453,-195.96072387695312,-69.12578582763672
Chloroplast	9908	9935	YL,SP,FL	-47.39712905883789,-112.67221069335938,-230.27243041992188
Chloroplast	10082	10107	FL	-163.225
Chloroplast	10132	10153	YL,FL	-46.65435791015625,-174.59031677246094
Chloroplast	10178	10203	YL,SP,FL,PL	-150.1107635498047,-232.51248168945312,-458.3904113769531,-273.3435363769531
Chloroplast	10228	10258	FL,SP,YL,PL	-299.3612365722656,-104.0916976928711,-52.854984283447266,-153.46519470214844
Chloroplast	10661	10683	PL,SP,YL,FL	-130.9752655029297,-115.90785217285156,-38.5622673034668,-174.611328125
Chloroplast	10730	10751	PL,YL,FL	-125.4324722290039,-39.01091766357422,-166.7841033935547
Chloroplast	10899	10920	FL	-161.536
Chloroplast	10958	10981	FL	-195.384
Chloroplast	11139	11164	FL,YL,PL	-380.26812744140625,-51.20466995239258,-97.01937866210938
Chloroplast	11727	11752	PL,FL	-106.11341094970703,-163.56393432617188
Chloroplast	12510	12535	SP,PL	-102.75923919677734,-101.15838623046875
Chloroplast	12675	12703	YL,SP,FL,PL	-48.153831481933594,-105.0293197631836,-175.80288696289062,-116.56625366210938
Chloroplast	14002	14027	PL	-100.806
Chloroplast	14293	14322	YL,FL,PL	-47.20731735229492,-239.9580535888672,-149.46270751953125
Chloroplast	14752	14777	PL,YL,FL	-101.1086196899414,-65.54864501953125,-223.87924194335938
Chloroplast	14839	14864	YL,PL,FL	-48.22710037231445,-115.9588394165039,-192.1752166748047
Chloroplast	15020	15054	PL,SP,YL,FL	-137.0484161376953,-100.43017578125,-43.809329986572266,-256.6946105957031
Chloroplast	15316	15341	PL	-97.9229
Chloroplast	15424	15452	YL,FL,SP,PL	-52.07240295410156,-174.3551483154297,-105.64220428466797,-105.34304809570312
Chloroplast	15479	15502	YL	-43.2416
Chloroplast	15588	15620	FL,PL,SP,YL	-212.02487182617188,-135.92495727539062,-100.95947265625,-74.9075927734375
Chloroplast	15648	15673	YL,FL,PL	-46.682796478271484,-218.48892211914062,-113.48265075683594
Chloroplast	15880	15905	FL,PL,YL	-243.3468475341797,-128.18728637695312,-61.798126220703125
Chloroplast	16068	16091	FL	-175.63
Chloroplast	16119	16144	YL	-45.1923
Chloroplast	16334	16357	PL,FL,YL	-121.67142486572266,-200.774658203125,-56.74736404418945
Chloroplast	16505	16526	FL	-168.706
Chloroplast	17288	17311	PL	-108.562
Chloroplast	18076	18099	FL	-173.568
Chloroplast	18138	18163	YL	-38.7915
Chloroplast	18348	18384	YL,FL,PL	-52.11160659790039,-303.72430419921875,-127.63563537597656
Chloroplast	18468	18493	FL	-182.504
Chloroplast	18651	18674	FL	-168.268
Chloroplast	18831	18852	YL	-40.2748
Chloroplast	18856	18889	FL,YL	-211.27392578125,-40.108585357666016
Chloroplast	18939	18965	YL,FL,PL	-68.8714828491211,-301.5541687011719,-146.99404907226562
Chloroplast	19283	19308	FL,YL	-245.55203247070312,-38.60774230957031
Chloroplast	19508	19540	FL,PL,YL	-178.9473114013672,-100.58442687988281,-40.1853141784668
Chloroplast	20023	20046	FL	-185.321
Chloroplast	20198	20231	FL,YL	-202.60670471191406,-38.28315353393555
Chloroplast	20276	20305	PL,FL	-99.84313201904297,-189.78778076171875
Chloroplast	20623	20648	FL	-179.393
Chloroplast	20875	20901	PL,FL	-109.80431365966797,-212.23963928222656
Chloroplast	20943	20968	FL	-185.827
Chloroplast	21132	21155	FL	-162.215
Chloroplast	21465	21488	YL,PL,FL	-44.9036979675293,-136.71066284179688,-325.9746398925781
Chloroplast	21523	21538	FL	-169.424
Chloroplast	21682	21703	FL	-211.365
Chloroplast	21727	21746	FL	-161.22
Chloroplast	21778	21799	YL,FL	-42.32779312133789,-186.194580078125
Chloroplast	21882	21913	FL,PL	-195.99057006835938,-123.81758880615234
Chloroplast	21987	22012	FL	-172.458
Chloroplast	22053	22076	PL,YL,FL	-131.8524627685547,-45.78202438354492,-279.35040283203125
Chloroplast	22154	22180	YL,PL,FL	-39.234222412109375,-118.24615478515625,-256.94586181640625
Chloroplast	22404	22438	YL,PL,FL	-38.63163757324219,-136.36907958984375,-256.4667053222656
Chloroplast	23520	23545	FL	-192.925
Chloroplast	24131	24154	FL,PL	-209.9408416748047,-112.05238342285156
Chloroplast	25412	25433	FL	-202.408
Chloroplast	25770	25795	FL	-180.082
Chloroplast	26148	26179	FL,SP,PL	-238.5332489013672,-120.52263641357422,-143.6791229248047
Chloroplast	27363	27386	FL	-207.382
Chloroplast	27522	27547	FL	-172.667
Chloroplast	27604	27629	FL	-191.92
Chloroplast	28067	28096	FL,YL,PL	-218.2089385986328,-50.03314971923828,-123.75125122070312
Chloroplast	28244	28288	PL,FL,YL	-97.22493743896484,-254.38772583007812,-42.145851135253906
Chloroplast	28944	28969	YL	-42.2659
Chloroplast	30861	30887	FL,YL	-167.01539611816406,-40.013309478759766
Chloroplast	31595	31620	FL,PL,YL	-230.63092041015625,-105.86701965332031,-56.188690185546875
Chloroplast	31665	31690	FL,PL	-239.1673126220703,-113.54519653320312
Chloroplast	31798	31823	FL,PL,YL	-210.71449279785156,-115.88395690917969,-41.45521926879883
Chloroplast	32275	32301	FL,PL	-315.18597412109375,-126.72054290771484
Chloroplast	32589	32608	FL	-159.162
Chloroplast	33703	33726	FL	-179.887
Chloroplast	34181	34207	FL,YL	-175.78561401367188,-44.143096923828125
Chloroplast	34234	34260	YL,FL,PL	-46.31698989868164,-245.23069763183594,-131.0286865234375
Chloroplast	34296	34319	YL,PL,SP,FL	-42.663089752197266,-128.96876525878906,-104.04962921142578,-299.9375915527344
Chloroplast	34710	34729	YL,FL,PL	-41.908172607421875,-191.71640014648438,-132.28097534179688
Chloroplast	35610	35635	FL	-241.565
Chloroplast	36269	36294	FL	-216.454
Chloroplast	37104	37127	FL	-176.873
Chloroplast	37760	37783	FL	-284.427
Chloroplast	37845	37860	FL	-163.973
Chloroplast	37905	37931	YL,PL,FL	-43.072265625,-125.6371078491211,-221.1794891357422
Chloroplast	38121	38147	SP,FL,YL,PL	-109.32550048828125,-249.3228302001953,-51.07057571411133,-130.54812622070312
Chloroplast	38334	38359	YL,FL,PL	-43.68508529663086,-190.7731475830078,-99.30152893066406
Chloroplast	38474	38499	FL	-165.652
Chloroplast	38743	38764	PL,FL	-122.22514343261719,-189.0840606689453
Chloroplast	39328	39353	FL	-188.198
Chloroplast	39443	39464	PL	-96.7723
Chloroplast	39809	39832	YL,PL,FL	-38.475704193115234,-99.63595581054688,-164.63128662109375
Chloroplast	40011	40030	FL,PL	-167.09332275390625,-103.50790405273438
Chloroplast	40069	40092	FL,YL,SP,PL	-302.3168640136719,-69.58592987060547,-154.70042419433594,-155.82406616210938
Chloroplast	40125	40152	FL,YL,SP,PL	-188.2238006591797,-50.914371490478516,-99.74134826660156,-113.05791473388672
Chloroplast	40213	40240	YL,SP,FL,PL	-44.27093505859375,-108.9246597290039,-289.6221618652344,-145.0552978515625
Chloroplast	42401	42424	FL	-173.374
Chloroplast	42510	42538	FL,PL	-199.05043029785156,-99.24201202392578
Chloroplast	43207	43232	FL	-170.866
Chloroplast	43508	43533	FL	-179.818
Chloroplast	47319	47359	YL,FL,PL	-42.344268798828125,-185.53427124023438,-100.91898345947266
Chloroplast	48686	48709	FL	-186.271
Chloroplast	49176	49199	FL	-162.276
Chloroplast	49345	49370	FL	-209.776
Chloroplast	50367	50392	PL	-97.8267
Chloroplast	50927	50953	FL,PL	-183.9146270751953,-122.45928192138672
Chloroplast	51770	51799	YL,FL	-43.28758239746094,-163.18685913085938
Chloroplast	52820	52846	PL,FL	-108.44447326660156,-192.72084045410156
Chloroplast	53001	53024	FL	-168.953
Chloroplast	53167	53188	YL,PL,FL	-41.47884750366211,-128.84207153320312,-303.9931945800781
Chloroplast	53516	53541	FL	-193.893
Chloroplast	53722	53752	FL,PL,YL	-304.5602111816406,-110.63309478759766,-56.16899108886719
Chloroplast	54718	54743	PL,YL	-99.86103057861328,-41.047119140625
Chloroplast	55195	55218	PL	-102.658
Chloroplast	55340	55381	FL,YL,PL	-266.45941162109375,-52.48160171508789,-117.57888793945312
Chloroplast	55680	55705	PL,YL	-107.3197021484375,-40.208648681640625
Chloroplast	56037	56071	YL,FL	-40.424739837646484,-258.1585388183594
Chloroplast	56772	56798	YL,PL,FL	-38.742008209228516,-114.82015228271484,-187.3085174560547
Chloroplast	58937	58962	FL	-171.306
Chloroplast	59038	59063	FL	-169.835
Chloroplast	61859	61884	FL	-225.774
Chloroplast	62470	62495	FL	-180.464
Chloroplast	62742	62770	YL,FL,PL	-49.6110725402832,-208.1207275390625,-107.34660339355469
Chloroplast	62807	62832	PL	-101.73
Chloroplast	65417	65446	FL,YL	-177.55795288085938,-46.429039001464844
Chloroplast	65463	65482	FL	-177.642
Chloroplast	65535	65562	FL,YL	-200.58938598632812,-43.93545913696289
Chloroplast	65880	65905	YL	-42.5859
Chloroplast	66246	66272	SP,YL,PL,FL	-100.4781494140625,-73.30352783203125,-172.05592346191406,-440.529541015625
Chloroplast	66336	66359	FL	-166.912
Chloroplast	67557	67582	FL	-169.195
Chloroplast	67828	67853	FL	-174.073
Chloroplast	68437	68458	FL	-173.574
Chloroplast	68627	68652	FL	-191.102
Chloroplast	69465	69484	FL	-206.038
Chloroplast	69518	69543	FL	-186.028
Chloroplast	70131	70157	FL,YL	-179.76040649414062,-38.26875305175781
Chloroplast	72179	72202	FL	-162.662
Chloroplast	72667	72692	FL	-207.84
Chloroplast	72919	72945	FL,PL	-203.02854919433594,-119.3257827758789
Chloroplast	73037	73063	FL,YL,PL	-236.2421875,-39.13960266113281,-101.45376586914062
Chloroplast	73883	73908	YL	-48.2981
Chloroplast	73941	73966	FL,YL	-208.19960021972656,-59.27764892578125
Chloroplast	74001	74026	FL	-239.434
Chloroplast	74343	74368	YL,PL,FL	-42.90172576904297,-119.71162414550781,-266.66534423828125
Chloroplast	74549	74572	FL	-189.871
Chloroplast	74804	74827	FL	-178.88
Chloroplast	75515	75540	FL	-207.347
Chloroplast	76969	76992	FL	-174.318
Chloroplast	77572	77597	FL	-225.557
Chloroplast	77996	78021	FL	-197.726
Chloroplast	79788	79813	FL	-178.564
Chloroplast	79871	79903	FL,PL,YL	-283.6502990722656,-144.5586395263672,-56.028526306152344
Chloroplast	79998	80023	PL,FL	-99.20073699951172,-188.54727172851562
Chloroplast	80064	80092	YL,FL,PL,SP	-47.64189147949219,-278.8043518066406,-148.93919372558594,-135.07769775390625
Chloroplast	80125	80150	PL,YL,SP,FL	-225.56915283203125,-91.11788177490234,-183.9252166748047,-307.2684020996094
Chloroplast	80252	80274	FL,PL,SP,YL	-222.209716796875,-128.83441162109375,-102.46734619140625,-40.5937385559082
Chloroplast	80363	80390	YL,SP,FL,PL	-46.51458740234375,-110.11213684082031,-237.52976989746094,-103.2555923461914
Chloroplast	80476	80511	YL,SP,FL,PL	-42.96531295776367,-107.18955993652344,-209.57705688476562,-119.97097778320312
Chloroplast	80787	80808	PL,FL	-117.87559509277344,-162.1881561279297
Chloroplast	80843	80864	FL	-165.284
Chloroplast	81315	81341	PL,YL,SP,FL	-215.20980834960938,-75.35380554199219,-166.15565490722656,-295.8498840332031
Chloroplast	81430	81453	FL,PL	-194.89080810546875,-118.61363220214844
Chloroplast	81540	81561	PL	-98.4259
Chloroplast	82018	82037	FL	-161.358
Chloroplast	82600	82625	FL	-189.855
Chloroplast	82822	82843	FL	-173.293
Chloroplast	83084	83103	PL,FL	-107.12770080566406,-172.07205200195312
Chloroplast	83139	83165	PL,FL	-103.39753723144531,-257.64678955078125
Chloroplast	83249	83274	FL	-197.175
Chloroplast	83318	83341	FL	-222.089
Chloroplast	83430	83451	FL	-176.638
Chloroplast	83671	83690	PL,FL	-115.783935546875,-200.91139221191406
Chloroplast	84056	84081	FL	-172.661
Chloroplast	84160	84185	PL	-98.1167
Chloroplast	84225	84250	YL,FL	-39.89183807373047,-172.97402954101562
Chloroplast	84265	84290	PL,FL	-133.87281799316406,-232.0458984375
Chloroplast	84325	84346	PL	-106.355
Chloroplast	84396	84421	FL	-182.192
Chloroplast	84451	84472	FL,PL	-161.57565307617188,-107.92866516113281
Chloroplast	84508	84531	YL,PL	-41.43333053588867,-103.49506378173828
Chloroplast	84769	84792	YL	-39.9864
Chloroplast	84821	84846	PL,FL	-121.80496978759766,-193.27745056152344
Chloroplast	84902	84921	PL	-102.901
Chloroplast	85089	85114	YL	-38.587
Chloroplast	85241	85266	PL,YL,FL	-131.3151397705078,-50.4965934753418,-203.1139373779297
Chloroplast	85398	85417	FL	-173.97
Chloroplast	85565	85593	FL,PL	-186.26995849609375,-116.01872253417969
Chloroplast	86135	86162	PL,FL	-99.59721374511719,-233.7902374267578
Chloroplast	86545	86570	FL	-200.596
Chloroplast	86674	86689	FL	-169.983
Chloroplast	86773	86798	FL	-170.827
Chloroplast	87191	87216	FL	-170.343
Chloroplast	87634	87665	FL,PL	-272.622802734375,-101.2859115600586
Chloroplast	87706	87719	FL	-171.938
Chloroplast	87762	87787	FL,YL	-177.0817108154297,-45.72391128540039
Chloroplast	87864	87887	PL,FL	-135.67149353027344,-239.07273864746094
Chloroplast	87977	88002	PL	-102.247
Chloroplast	88175	88198	FL,PL,YL	-238.96836853027344,-148.0879669189453,-39.71397399902344
Chloroplast	88283	88307	PL,FL	-101.79360961914062,-243.02462768554688
Chloroplast	88750	88776	PL,YL,FL,SP	-124.88691711425781,-45.032005310058594,-170.01052856445312,-101.6744384765625
Chloroplast	89170	89195	YL	-46.4977
Chloroplast	89351	89376	FL	-164.467
Chloroplast	89530	89564	FL,PL	-182.86318969726562,-101.1960220336914
Chloroplast	89599	89625	PL,YL,FL	-122.03047943115234,-46.62303161621094,-206.16629028320312
Chloroplast	89990	90015	PL	-103.964
Chloroplast	90155	90180	FL,PL	-201.642333984375,-110.97419738769531
Chloroplast	90397	90422	SP,YL,PL,FL	-112.34644317626953,-45.95249938964844,-185.23141479492188,-302.1087951660156
Chloroplast	90501	90522	PL,FL	-102.41719055175781,-166.79190063476562
Chloroplast	90586	90611	FL,PL,YL,SP	-336.5677795410156,-202.15968322753906,-66.68440246582031,-136.74835205078125
Chloroplast	90684	90709	SP,FL,PL	-112.57828521728516,-177.48382568359375,-142.14462280273438
Chloroplast	90798	90821	YL,PL,FL,SP	-40.09235382080078,-157.57675170898438,-259.6331787109375,-135.39942932128906
Chloroplast	90915	90940	SP,YL	-120.52058410644531,-39.38626480102539
Chloroplast	91192	91205	PL	-98.3758
Chloroplast	91279	91304	SP,PL,YL	-119.43122863769531,-120.02460479736328,-67.63362121582031
Chloroplast	91354	91371	YL,SP,PL,FL	-108.6926498413086,-292.125244140625,-297.0287170410156,-491.26824951171875
Chloroplast	91414	91447	FL,SP,YL,PL	-345.3907165527344,-229.55685424804688,-83.26495361328125,-252.83827209472656
Chloroplast	91485	91500	YL,SP,PL	-53.40271759033203,-101.76424407958984,-113.11714172363281
Chloroplast	91555	91576	YL,PL,SP,FL	-86.98979949951172,-232.43157958984375,-182.89346313476562,-286.305908203125
Chloroplast	91596	91621	SP,YL	-105.81124877929688,-49.70612335205078
Chloroplast	91639	91660	FL,PL	-193.181640625,-135.89772033691406
Chloroplast	91666	91695	SP,YL,PL	-157.54888916015625,-48.042213439941406,-97.87496185302734
Chloroplast	91742	91753	YL,PL,SP,FL	-52.70976638793945,-122.63616180419922,-104.71522521972656,-171.19581604003906
Chloroplast	91776	91795	YL,SP,PL	-40.81658935546875,-116.30204772949219,-103.14073944091797
Chloroplast	91861	91888	SP,PL,YL,FL	-171.2056427001953,-203.42913818359375,-43.025630950927734,-293.53167724609375
Chloroplast	91929	91944	PL,SP,FL	-128.7413330078125,-113.87181091308594,-193.96791076660156
Chloroplast	91963	91988	YL,FL,SP,PL	-43.866722106933594,-205.79701232910156,-165.19491577148438,-171.02090454101562
Chloroplast	92087	92110	SP,PL	-118.81529998779297,-102.36902618408203
Chloroplast	92219	92240	PL,FL,SP	-106.05010986328125,-183.01040649414062,-145.86582946777344
Chloroplast	92248	92271	YL	-47.4193
Chloroplast	92306	92331	FL,SP,PL	-170.3623046875,-167.1754913330078,-153.60174560546875
Chloroplast	92334	92359	YL	-50.8915
Chloroplast	92386	92413	PL,FL,SP,YL	-136.46044921875,-162.6986083984375,-150.50062561035156,-50.46249008178711
Chloroplast	92532	92563	SP,YL	-123.42292022705078,-44.70372772216797
Chloroplast	92695	92716	PL,SP,YL,FL	-225.58517456054688,-186.9846954345703,-73.91490173339844,-301.0896301269531
Chloroplast	92764	92785	PL,SP,YL,FL	-153.42645263671875,-118.92284393310547,-41.12716293334961,-192.37078857421875
Chloroplast	92811	92826	SP,YL,PL	-117.13699340820312,-40.678672790527344,-108.41159057617188
Chloroplast	92858	92870	YL,FL,SP,PL	-42.042457580566406,-177.79672241210938,-143.93431091308594,-147.4435272216797
Chloroplast	92985	93010	YL,PL,SP,FL	-43.924766540527344,-199.0730438232422,-171.2471160888672,-271.1538391113281
Chloroplast	93052	93078	SP,YL,FL,PL	-186.83224487304688,-53.06991958618164,-210.087158203125,-172.52252197265625
Chloroplast	93120	93133	PL	-113.733
Chloroplast	93286	93318	YL,PL,FL,SP	-52.13117218017578,-178.7988739013672,-302.26800537109375,-152.9950714111328
Chloroplast	93370	93395	PL,FL,SP	-128.71104431152344,-213.44300842285156,-101.72279357910156
Chloroplast	93412	93429	PL,YL,FL,SP	-106.63160705566406,-38.37840270996094,-225.29600524902344,-111.95114135742188
Chloroplast	93466	93491	FL,SP,YL,PL	-187.8622589111328,-161.8669891357422,-62.927085876464844,-144.3345947265625
Chloroplast	93593	93616	SP	-105.755
Chloroplast	93704	93729	PL	-120.144
Chloroplast	93793	93818	FL,PL,SP	-241.8846435546875,-158.525634765625,-143.3854217529297
Chloroplast	94026	94041	PL	-104.955
Chloroplast	94086	94109	FL,PL	-166.44863891601562,-120.86517333984375
Chloroplast	94134	94159	SP,PL	-117.19500732421875,-131.3369903564453
Chloroplast	94191	94216	SP,YL	-98.30382537841797,-43.55043029785156
Chloroplast	94250	94267	SP,PL	-106.37568664550781,-105.43260192871094
Chloroplast	94321	94346	SP,PL,FL	-127.2663345336914,-125.31394958496094,-256.6812744140625
Chloroplast	94467	94490	SP,PL,FL	-123.95289611816406,-161.86093139648438,-262.19921875
Chloroplast	94681	94704	PL,FL	-101.35977172851562,-168.07467651367188
Chloroplast	94785	94796	SP,PL,FL	-114.30474090576172,-124.43544006347656,-187.59690856933594
Chloroplast	94852	94870	YL,FL,SP,PL	-52.750328063964844,-206.25791931152344,-138.94679260253906,-128.16983032226562
Chloroplast	94996	95019	FL,YL,PL,SP	-245.10084533691406,-41.297874450683594,-127.35295104980469,-141.11868286132812
Chloroplast	95051	95066	YL,FL,PL,SP	-50.24617004394531,-178.29859924316406,-164.81459045410156,-147.2238311767578
Chloroplast	95128	95162	YL,PL,SP	-53.1748046875,-122.59720611572266,-120.12278747558594
Chloroplast	95197	95214	PL,FL,YL,SP	-236.54638671875,-283.501220703125,-58.28501892089844,-244.8144073486328
Chloroplast	95365	95397	YL,PL,FL,SP	-39.507362365722656,-126.74568176269531,-202.6334228515625,-132.10134887695312
Chloroplast	95435	95455	FL,SP,PL,YL	-176.81922912597656,-146.59693908691406,-133.37832641601562,-64.62228393554688
Chloroplast	95547	95573	FL,PL,YL,SP	-223.4264678955078,-162.5317840576172,-62.27135467529297,-174.84913635253906
Chloroplast	95623	95652	PL,FL,SP,YL	-143.60902404785156,-225.59393310546875,-139.59445190429688,-42.85810852050781
Chloroplast	95711	95726	SP,PL,FL	-120.0311508178711,-123.1431655883789,-177.91290283203125
Chloroplast	95740	95761	SP,PL	-107.54379272460938,-109.2867660522461
Chloroplast	95791	95808	YL,SP,FL,PL	-50.57314682006836,-108.51790618896484,-204.12840270996094,-105.93022918701172
Chloroplast	95843	95856	PL,FL	-101.38829040527344,-162.7164306640625
Chloroplast	95868	95885	SP	-116.385
Chloroplast	95992	96009	SP,PL,YL,FL	-192.74900817871094,-198.9570770263672,-55.65664291381836,-254.71815490722656
Chloroplast	96040	96057	PL,SP,FL,YL	-138.0400390625,-129.91378784179688,-183.65252685546875,-51.989837646484375
Chloroplast	96060	96081	SP	-102.565
Chloroplast	96116	96149	YL,SP,PL,FL,SP	-43.05846405029297,-103.84738159179688,-117.48345184326172,-190.38531494140625,-117.20439147949219
Chloroplast	96184	96205	YL	-56.923
Chloroplast	96263	96282	YL,SP,PL	-63.756561279296875,-145.48170471191406,-141.5749053955078
Chloroplast	96305	96322	FL,SP,YL,PL	-364.86383056640625,-225.54864501953125,-79.37799835205078,-190.2986602783203
Chloroplast	96329	96351	SP,YL,PL,FL	-122.4264907836914,-55.346778869628906,-131.33363342285156,-166.3744659423828
Chloroplast	96399	96424	SP,YL,PL	-226.23001098632812,-66.47763061523438,-155.5137176513672
Chloroplast	96479	96492	SP,YL,PL,FL	-175.50808715820312,-71.23524475097656,-172.75149536132812,-283.2779541015625
Chloroplast	96551	96562	FL,SP	-161.86463928222656,-146.11746215820312
Chloroplast	96577	96614	FL,YL,PL,SP	-232.23101806640625,-45.557884216308594,-139.38088989257812,-106.70405578613281
Chloroplast	96658	96684	FL,PL,SP,YL	-309.36083984375,-221.68618774414062,-217.56985473632812,-100.51576232910156
Chloroplast	96729	96754	YL,PL,FL,SP	-54.10478591918945,-127.1348876953125,-166.894775390625,-144.2193145751953
Chloroplast	96816	96840	YL,PL,SP,FL	-100.754150390625,-217.03158569335938,-267.76104736328125,-396.76806640625
Chloroplast	96891	96904	YL	-38.8002
Chloroplast	96910	96933	SP,YL	-115.80166625976562,-38.72062301635742
Chloroplast	97013	97028	YL,FL,SP,PL	-52.41545867919922,-170.88766479492188,-168.7841033935547,-151.1724853515625
Chloroplast	97070	97083	SP,FL,PL,YL	-120.67999267578125,-194.97799682617188,-104.8424072265625,-55.68613052368164
Chloroplast	97086	97109	YL,SP	-42.82329177856445,-105.61162567138672
Chloroplast	97148	97175	PL,YL,SP	-121.37581634521484,-60.87294387817383,-138.11204528808594
Chloroplast	97210	97223	SP	-130.452
Chloroplast	97257	97276	PL,FL,SP	-128.3737335205078,-266.32806396484375,-133.41500854492188
Chloroplast	97309	97332	YL,SP,PL,FL	-39.52515411376953,-119.28878021240234,-113.7586441040039,-182.4036865234375
Chloroplast	97367	97382	PL,YL	-113.63600158691406,-65.1052474975586
Chloroplast	97385	97412	FL,YL,SP,PL	-223.27951049804688,-61.793392181396484,-136.75904846191406,-121.34993743896484
Chloroplast	97438	97453	FL,SP,YL,PL	-229.86256408691406,-209.89422607421875,-75.32295227050781,-171.544189453125
Chloroplast	97478	97495	SP,YL,FL,PL	-127.85233306884766,-42.210594177246094,-184.0279541015625,-155.05833435058594
Chloroplast	97581	97600	SP,PL,YL	-136.85267639160156,-129.34146118164062,-44.80946350097656
Chloroplast	97632	97645	SP,PL	-107.9223861694336,-116.63668823242188
Chloroplast	97698	97723	SP	-121.879
Chloroplast	97784	97809	PL,FL,YL,SP	-124.2281265258789,-212.8948516845703,-68.85655212402344,-155.8157958984375
Chloroplast	97852	97866	PL,SP,FL,YL	-166.45631408691406,-138.1526641845703,-229.2564239501953,-54.892982482910156
Chloroplast	97938	97968	YL,PL,FL,SP	-77.80764770507812,-340.3387756347656,-583.8272094726562,-332.8006286621094
Chloroplast	98041	98060	SP	-112.526
Chloroplast	98081	98100	SP	-97.8824
Chloroplast	98133	98154	YL,SP,PL,FL	-121.389892578125,-288.51654052734375,-274.10430908203125,-437.1484069824219
Chloroplast	98187	98212	SP,PL,FL,YL	-175.92193603515625,-164.20115661621094,-264.1275634765625,-54.732025146484375
Chloroplast	98262	98290	FL,SP,PL	-250.26336669921875,-104.40139770507812,-107.75880432128906
Chloroplast	98370	98414	YL,SP,PL,FL	-60.161094665527344,-150.17002868652344,-137.3388214111328,-204.2181854248047
Chloroplast	98498	98513	YL	-41.506
Chloroplast	98561	98584	SP,PL,FL,YL	-125.78169250488281,-111.64337158203125,-184.2709503173828,-38.734798431396484
Chloroplast	98623	98636	FL	-165.872
Chloroplast	98673	98701	PL,YL,SP,FL	-153.3822784423828,-58.509849548339844,-150.22357177734375,-228.7752685546875
Chloroplast	98741	98766	FL,SP	-219.3461151123047,-108.4259033203125
Chloroplast	98778	98804	YL,PL,FL,SP	-48.7031364440918,-115.8804931640625,-189.65484619140625,-138.9586639404297
Chloroplast	98805	98818	YL	-52.866
Chloroplast	99471	99492	PL,FL,YL	-124.78511047363281,-184.97166442871094,-38.1161994934082
Chloroplast	99703	99732	PL,FL,YL	-117.3720932006836,-278.7337341308594,-39.85907745361328
Chloroplast	99761	99782	YL	-39.518
Chloroplast	100011	100030	YL	-45.4155
Chloroplast	100064	100085	PL	-112.393
Chloroplast	100167	100192	FL	-184.401
Chloroplast	100521	100544	PL,FL	-100.6706771850586,-272.8709411621094
Chloroplast	100664	100687	FL,PL,YL	-361.42938232421875,-117.60646057128906,-42.8718147277832
Chloroplast	100931	100959	PL,YL,FL	-148.29644775390625,-51.940528869628906,-277.4407958984375
Chloroplast	101205	101230	YL,PL	-46.534366607666016,-100.60930633544922
Chloroplast	101313	101338	FL	-159.84
Chloroplast	101765	101788	FL	-195.599
Chloroplast	101892	101911	FL	-261.503
Chloroplast	101986	101999	FL	-191.865
Chloroplast	102089	102114	FL	-173.106
Chloroplast	102450	102475	PL,FL	-104.01168060302734,-192.83934020996094
Chloroplast	102827	102852	FL	-200.642
Chloroplast	103168	103194	PL,FL	-121.11083221435547,-171.20425415039062
Chloroplast	103310	103335	FL	-164.553
Chloroplast	103758	103783	YL,PL,FL	-52.3294677734375,-167.02906799316406,-250.6380157470703
Chloroplast	106263	106286	FL	-178.774
Chloroplast	106449	106475	FL,YL	-160.3712158203125,-39.234981536865234
Chloroplast	106685	106706	FL,YL,PL	-210.37652587890625,-44.807987213134766,-106.7889404296875
Chloroplast	106903	106928	PL,YL,FL	-122.64456176757812,-45.23988342285156,-297.30401611328125
Chloroplast	107136	107155	PL	-109.342
Chloroplast	107164	107189	SP,PL,YL,FL	-97.71025848388672,-103.55704498291016,-61.16607666015625,-182.7734832763672
Chloroplast	107207	107232	FL	-191.383
Chloroplast	107275	107300	YL,PL,SP,FL	-73.78118896484375,-151.7595672607422,-127.2846450805664,-353.43743896484375
Chloroplast	107396	107421	FL	-164.257
Chloroplast	107678	107703	YL	-46.5747
Chloroplast	107741	107768	FL,PL,YL	-223.02035522460938,-98.0770034790039,-51.983734130859375
Chloroplast	107915	107936	FL,YL,PL	-204.20950317382812,-39.89201354980469,-100.99348449707031
Chloroplast	107981	108006	PL,YL,FL	-127.16133117675781,-51.36235046386719,-320.6144104003906
Chloroplast	108053	108078	FL	-187.159
Chloroplast	108203	108228	YL,PL,FL	-45.72896957397461,-113.9469223022461,-317.2140197753906
Chloroplast	108291	108316	PL,FL	-119.9987564086914,-298.1219177246094
Chloroplast	108735	108760	FL,PL,YL	-248.85523986816406,-123.60155487060547,-60.03359603881836
Chloroplast	109064	109089	FL	-172.962
Chloroplast	109339	109362	YL	-43.0885
Chloroplast	109616	109642	PL,YL,FL	-122.26699829101562,-53.78971481323242,-222.46810913085938
Chloroplast	109676	109712	YL,FL	-42.526058197021484,-186.65220642089844
Chloroplast	110042	110061	FL,PL	-193.5457000732422,-100.21200561523438
Chloroplast	110766	110791	FL	-235.276
Chloroplast	111033	111052	FL	-223.152
Chloroplast	111243	111268	FL,PL	-221.35031127929688,-100.17570495605469
Chloroplast	111482	111507	FL	-257.184
Chloroplast	111558	111583	FL	-204.097
Chloroplast	111899	111922	FL,YL	-186.2701416015625,-39.18019104003906
Chloroplast	111948	111973	FL	-194.891
Chloroplast	112208	112233	PL,FL,YL	-111.8636703491211,-283.85284423828125,-61.237632751464844
Chloroplast	112275	112300	FL	-162.815
Chloroplast	112349	112372	FL	-168.997
Chloroplast	112428	112445	FL	-167.613
Chloroplast	112619	112644	FL	-203.648
Chloroplast	112742	112767	FL	-208.001
Chloroplast	113264	113275	FL	-211.142
Chloroplast	113312	113333	FL	-207.477
Chloroplast	113389	113414	FL	-161.299
Chloroplast	113581	113608	PL,FL,YL	-98.01707458496094,-313.9993591308594,-45.90071487426758
Chloroplast	113688	113721	YL,FL,PL,SP	-60.405792236328125,-315.3476867675781,-171.8618927001953,-98.1172103881836
Chloroplast	113958	113983	YL,PL,FL	-50.348663330078125,-116.62136840820312,-342.06396484375
Chloroplast	114102	114127	FL,PL	-280.7942199707031,-111.93302917480469
Chloroplast	114450	114475	FL	-173.674
Chloroplast	114562	114583	PL	-109.224
Chloroplast	114914	114945	YL,PL,FL	-44.203369140625,-135.97158813476562,-282.6418151855469
Chloroplast	115155	115176	FL,PL	-237.33474731445312,-124.68526458740234
Chloroplast	115833	115871	PL,FL,SP,YL	-108.78661346435547,-205.81710815429688,-132.26524353027344,-53.869293212890625
Chloroplast	115882	115907	SP,PL,YL,FL	-97.87554168701172,-109.57551574707031,-49.0623893737793,-219.58139038085938
Chloroplast	115948	115976	SP,YL,PL,FL	-158.58363342285156,-63.230133056640625,-158.97926330566406,-242.00579833984375
Chloroplast	116012	116026	FL,YL	-164.95498657226562,-49.288124084472656
Chloroplast	116064	116087	YL,SP,PL,FL	-48.58735275268555,-120.18394470214844,-118.08309936523438,-176.8127899169922
Chloroplast	116106	116117	YL	-39.7244
Chloroplast	116130	116151	SP	-98.0226
Chloroplast	116155	116180	YL	-38.6319
Chloroplast	116241	116270	FL,YL,PL,SP	-235.68101501464844,-75.05142211914062,-126.56494140625,-150.6656494140625
Chloroplast	116358	116383	FL,SP,PL	-234.49374389648438,-118.32532501220703,-113.1833267211914
Chloroplast	116436	116461	YL,PL,FL,SP	-59.24694061279297,-163.9405059814453,-266.5090026855469,-175.9657440185547
Chloroplast	116494	116515	PL,FL,SP,YL	-250.31875610351562,-413.0669250488281,-272.4327392578125,-94.09797668457031
Chloroplast	116588	116607	SP	-109.812
Chloroplast	116679	116710	FL,YL,SP,PL	-538.197021484375,-92.2381362915039,-305.52447509765625,-332.4271545410156
Chloroplast	116782	116796	PL,FL,YL,SP	-164.80917358398438,-260.36279296875,-57.826087951660156,-136.44337463378906
Chloroplast	116836	116864	PL,FL,SP,YL	-128.2895050048828,-217.35299682617188,-145.51036071777344,-57.591453552246094
Chloroplast	116923	116948	SP	-122.961
Chloroplast	117002	117016	SP,PL,YL	-114.44563293457031,-130.6360626220703,-46.196693420410156
Chloroplast	117048	117067	PL,YL,SP	-129.3925018310547,-56.15333557128906,-124.3045425415039
Chloroplast	117153	117170	FL,YL,SP,PL	-195.1124267578125,-73.98358917236328,-137.6477813720703,-138.1361541748047
Chloroplast	117195	117210	FL,SP,YL,PL	-217.806640625,-194.5825958251953,-72.98057556152344,-152.785400390625
Chloroplast	117236	117263	PL,SP,YL,FL	-123.72322845458984,-130.4895782470703,-77.55436706542969,-215.19920349121094
Chloroplast	117266	117281	PL	-103.03
Chloroplast	117316	117339	YL,SP,PL,FL	-47.60270309448242,-109.05746459960938,-109.01034545898438,-162.04954528808594
Chloroplast	117372	117391	PL,SP,FL	-130.6582489013672,-112.675048828125,-216.03565979003906
Chloroplast	117425	117438	YL,SP	-43.650726318359375,-135.3164520263672
Chloroplast	117473	117498	PL,YL,SP	-124.30135345458984,-47.152618408203125,-136.16627502441406
Chloroplast	117539	117562	YL	-39.0271
Chloroplast	117565	117578	SP,YL,FL	-126.53742218017578,-45.9846076965332,-189.58245849609375
Chloroplast	117616	117635	SP,PL	-126.1870346069336,-127.28311157226562
Chloroplast	117807	117830	SP,YL,FL,PL	-239.98129272460938,-81.10245513916016,-321.86236572265625,-190.0469512939453
Chloroplast	117893	117917	SP,YL	-113.39657592773438,-51.67863845825195
Chloroplast	117968	117989	PL,YL,FL,SP	-207.03782653808594,-93.31627655029297,-270.1826477050781,-185.08734130859375
Chloroplast	118045	118072	SP,PL,FL,YL	-105.23677062988281,-103.83088684082031,-185.07020568847656,-57.5842399597168
Chloroplast	118085	118096	SP	-123.355
Chloroplast	118155	118168	FL,YL,PL,SP	-244.4140167236328,-72.48153686523438,-167.86729431152344,-161.603515625
Chloroplast	118223	118248	YL,SP,FL,PL	-52.57761001586914,-212.68943786621094,-182.94911193847656,-183.7743377685547
Chloroplast	118296	118318	PL,FL,YL,SP	-129.85720825195312,-192.18368530273438,-59.336212158203125,-139.38507080078125
Chloroplast	118325	118342	SP,FL,PL	-236.5660858154297,-350.98040771484375,-201.86160278320312
Chloroplast	118365	118384	YL,SP,PL	-57.868247985839844,-158.15025329589844,-125.06690979003906
Chloroplast	118442	118463	YL,PL	-46.82980728149414,-98.77220916748047
Chloroplast	118498	118528	SP,YL,PL,FL	-117.8486328125,-44.5892448425293,-111.13127136230469,-166.2274627685547
Chloroplast	118540	118559	SP,PL	-110.39667510986328,-119.84931945800781
Chloroplast	118575	118607	YL,PL,FL,SP	-45.19160461425781,-124.81998443603516,-193.8750762939453,-143.52664184570312
Chloroplast	118638	118655	PL,SP,YL,FL	-217.10513305664062,-184.24896240234375,-58.58740997314453,-266.4971618652344
Chloroplast	118735	118748	YL	-40.065
Chloroplast	118762	118779	SP	-114.626
Chloroplast	118791	118804	SP,PL,FL	-102.29936218261719,-113.48169708251953,-169.56793212890625
Chloroplast	118839	118856	SP,YL,PL,FL	-106.94463348388672,-40.28020095825195,-100.67987060546875,-177.84002685546875
Chloroplast	118886	118905	PL,SP	-124.09380340576172,-102.3245849609375
Chloroplast	118921	118936	SP,PL,FL,YL	-115.26958465576172,-117.62857055664062,-181.37217712402344,-56.09614562988281
Chloroplast	119007	119024	FL,SP,YL,PL	-228.22671508789062,-144.97154235839844,-49.041805267333984,-145.474853515625
Chloroplast	119074	119100	SP,PL,FL,YL	-159.0751953125,-140.9661102294922,-239.5486297607422,-55.91385269165039
Chloroplast	119187	119212	YL,PL,FL,SP	-49.79407501220703,-136.02662658691406,-190.49774169921875,-145.6998748779297
Chloroplast	119250	119267	PL,SP,FL,YL	-137.8179473876953,-126.76055908203125,-217.82875061035156,-51.8795051574707
Chloroplast	119365	119380	PL	-97.6448
Chloroplast	119433	119450	SP,YL,FL,PL	-223.37953186035156,-66.46603393554688,-289.4481201171875,-262.18878173828125
Chloroplast	119485	119519	YL,SP,PL	-47.64542770385742,-148.3441619873047,-103.88818359375
Chloroplast	119581	119596	YL,FL,PL,SP	-53.47522735595703,-188.34344482421875,-180.4333038330078,-155.9673614501953
Chloroplast	119629	119651	PL,YL,FL,SP	-108.25395965576172,-39.40369415283203,-259.83599853515625,-117.73722076416016
Chloroplast	119777	119795	FL,SP,YL,PL	-243.79957580566406,-130.72789001464844,-69.6776123046875,-139.0712890625
Chloroplast	119851	119869	SP,FL,PL,YL	-123.02166748046875,-173.51504516601562,-146.3256072998047,-43.16351318359375
Chloroplast	119943	119973	FL,PL	-180.81063842773438,-107.93619537353516
Chloroplast	120157	120187	SP,PL,YL,FL	-143.00143432617188,-139.22897338867188,-46.833133697509766,-236.16668701171875
Chloroplast	120301	120326	FL,PL	-236.544677734375,-117.15373992919922
Chloroplast	120380	120397	SP,PL	-112.36564636230469,-109.0341796875
Chloroplast	120431	120456	PL,FL	-98.75559997558594,-169.2206268310547
Chloroplast	120488	120519	PL,SP,FL	-113.04461669921875,-116.79244232177734,-175.04286193847656
Chloroplast	120538	120561	PL	-109.074
Chloroplast	120606	120621	PL	-107.055
Chloroplast	120829	120854	FL,SP,YL,PL	-245.6919708251953,-97.65998077392578,-41.03794479370117,-167.2876434326172
Chloroplast	120907	120932	PL	-110.053
Chloroplast	121031	121054	SP,YL,PL	-106.52897644042969,-39.599388122558594,-98.13758850097656
Chloroplast	121156	121181	FL,SP,PL	-226.02650451660156,-153.56996154785156,-157.0021514892578
Chloroplast	121218	121235	SP,FL	-128.02239990234375,-196.96580505371094
Chloroplast	121252	121277	FL,SP,PL	-232.00160217285156,-124.96756744384766,-124.44960021972656
Chloroplast	121336	121361	FL,PL,SP,YL	-264.0401611328125,-209.31324768066406,-168.50088500976562,-49.22441482543945
Chloroplast	121512	121530	SP,YL,PL	-101.5452651977539,-46.73697280883789,-121.78712463378906
Chloroplast	121569	121595	YL,FL,SP,PL	-66.3062744140625,-204.87037658691406,-179.4984893798828,-160.8204345703125
Chloroplast	121637	121666	SP,PL,FL,YL	-190.16616821289062,-195.3708038330078,-265.71038818359375,-67.713623046875
Chloroplast	121777	121790	SP,PL,YL,FL	-168.77371215820312,-139.9610595703125,-48.182369232177734,-186.48814392089844
Chloroplast	121821	121840	PL,SP	-136.32664489746094,-130.68557739257812
Chloroplast	121862	121890	SP,YL,PL	-126.89258575439453,-43.869300842285156,-163.7720184326172
Chloroplast	121931	121952	PL,FL,SP,YL	-242.36642456054688,-330.7896423339844,-191.19007873535156,-73.09036254882812
Chloroplast	122084	122115	SP,PL	-121.88359069824219,-103.42687225341797
Chloroplast	122239	122261	PL,YL,FL,SP	-137.58033752441406,-68.6070785522461,-186.44264221191406,-150.14222717285156
Chloroplast	122316	122341	PL,FL,YL,SP	-130.46278381347656,-206.6420440673828,-72.03086853027344,-135.90283203125
Chloroplast	122407	122428	PL,YL,FL,SP	-121.02127838134766,-49.560325622558594,-174.8504638671875,-135.17166137695312
Chloroplast	122537	122560	PL,SP,YL	-109.99751281738281,-125.0651626586914,-40.63188934326172
Chloroplast	122659	122684	YL,FL,SP,PL	-49.63589859008789,-214.01925659179688,-171.26608276367188,-159.8590087890625
Chloroplast	122703	122718	PL,SP,FL	-117.62391662597656,-99.74302673339844,-203.2409210205078
Chloroplast	122759	122784	SP,PL,YL,FL	-195.2328338623047,-190.9625701904297,-64.95939636230469,-268.3472595214844
Chloroplast	122853	122870	YL	-46.4989
Chloroplast	122890	122921	FL,SP,PL,YL	-176.3115692138672,-114.76770782470703,-113.30379486083984,-63.24766159057617
Chloroplast	122950	123008	YL,PL,SP,FL,PL,YL	-42.122188568115234,-97.42324829101562,-131.1531982421875,-179.18060302734375,-134.5879364013672,-40.15774154663086
Chloroplast	123032	123047	YL,SP	-48.25791549682617,-98.04756164550781
Chloroplast	123071	123092	FL,PL,YL,SP	-194.459716796875,-200.91500854492188,-67.3807601928711,-158.3889923095703
Chloroplast	123147	123162	PL,SP,YL	-100.45587158203125,-98.27938079833984,-42.84442138671875
Chloroplast	123200	123233	PL,SP,YL,FL	-275.8353576660156,-257.1941223144531,-76.76834106445312,-316.682861328125
Chloroplast	123433	123456	FL,PL	-184.5998992919922,-101.11785888671875
Chloroplast	123708	123733	SP,YL	-106.3560562133789,-55.34724044799805
Chloroplast	123827	123852	SP,PL,FL,YL	-125.27117919921875,-153.14132690429688,-250.78868103027344,-43.829734802246094
Chloroplast	123934	123964	FL,YL,PL,SP	-214.35305786132812,-45.158042907714844,-137.52674865722656,-108.34346771240234
Chloroplast	124037	124062	SP,FL,YL,PL	-131.67739868164062,-366.1250915527344,-86.25470733642578,-198.5907440185547
Chloroplast	124126	124147	PL,FL	-111.68246459960938,-169.15866088867188
Chloroplast	124226	124251	YL,SP,PL,FL	-54.04085922241211,-101.84313201904297,-172.33499145507812,-278.9915466308594
Chloroplast	124469	124495	PL,FL	-101.02948760986328,-220.41050720214844
Chloroplast	124632	124658	PL,SP	-100.80647277832031,-121.47230529785156
Chloroplast	124722	124737	FL	-162.713
Chloroplast	125023	125049	FL,YL,PL,SP	-223.9050750732422,-47.83767318725586,-122.52511596679688,-99.25447845458984
Chloroplast	125093	125118	PL,FL	-112.07112884521484,-193.573974609375
Chloroplast	125272	125297	FL	-166.761
Chloroplast	125453	125478	PL	-100.997
Chloroplast	125549	125574	PL	-102.212
Chloroplast	125872	125897	YL,PL,FL	-40.116180419921875,-118.6895523071289,-163.47552490234375
Chloroplast	126342	126365	FL	-254.883
Chloroplast	126450	126473	PL,FL	-125.49026489257812,-250.7042694091797
Chloroplast	126646	126671	PL	-103.401
Chloroplast	126761	126786	PL,FL	-121.37748718261719,-234.34295654296875
Chloroplast	127436	127461	FL	-191.109
Chloroplast	127854	127879	FL	-164.434
Chloroplast	127963	127978	FL	-173.476
Chloroplast	128082	128107	FL	-186.939
Chloroplast	128489	128517	PL,FL	-106.80631256103516,-250.57913208007812
Chloroplast	129059	129087	PL,FL	-110.49609375,-172.61727905273438
Chloroplast	129235	129254	FL	-190.223
Chloroplast	129380	129411	YL,FL,PL	-45.81697082519531,-207.5443878173828,-148.443359375
Chloroplast	129731	129750	PL	-110.751
Chloroplast	129806	129831	FL,PL	-212.430908203125,-117.49897003173828
Chloroplast	130121	130144	PL,FL	-99.3612060546875,-172.38983154296875
Chloroplast	130181	130202	PL	-106.595
Chloroplast	130235	130260	PL,FL	-118.57496643066406,-177.87657165527344
Chloroplast	130960	130977	FL	-205.877
Chloroplast	131198	131219	FL	-182.791
Chloroplast	131308	131331	FL	-172.833
Chloroplast	131375	131400	FL	-177.965
Chloroplast	131484	131510	FL,PL,YL	-234.1665496826172,-111.0272445678711,-42.37844467163086
Chloroplast	131546	131565	FL,PL	-190.97923278808594,-100.16249084472656
Chloroplast	132023	132048	FL,PL	-193.77587890625,-99.3241195678711
Chloroplast	132132	132157	PL	-105.237
Chloroplast	132612	132631	FL	-174.558
Chloroplast	133088	133109	FL	-169.199
Chloroplast	133196	133219	PL,FL	-121.97887420654297,-193.34716796875
Chloroplast	133302	133333	FL,PL,YL,SP	-294.3510437011719,-215.39781188964844,-75.14407348632812,-164.9562530517578
Chloroplast	133787	133806	FL	-189.406
Chloroplast	133841	133858	PL,FL	-115.24229431152344,-162.7890167236328
Chloroplast	134257	134282	FL,PL	-247.9459686279297,-128.30409240722656
Chloroplast	134372	134395	PL,YL,FL	-130.76718139648438,-44.58127212524414,-235.58291625976562
Chloroplast	134497	134524	SP,YL,FL,PL	-171.89358520507812,-86.26681518554688,-313.576416015625,-193.7689208984375
Chloroplast	134556	134583	FL,SP,PL,YL	-277.1369323730469,-131.41021728515625,-151.46588134765625,-54.15662384033203
Chloroplast	134622	134647	FL	-197.462
Chloroplast	134744	134776	YL,PL,FL	-39.2441520690918,-141.7636260986328,-240.5354461669922

## Sheet: Supplemental Data 3
Supplemental Data 3. Footprints information of S.italica
Chloroplast	Start	End	Tissues	log10 (Wellington P-value)
Chloroplast	84	117	YL,PL,FL,SP	-205.71604919433594,-379.40557861328125,-507.6194152832031,-209.53237915039062
Chloroplast	175	198	FL,YL,PL	-462.683837890625,-176.86630249023438,-311.97705078125
Chloroplast	1378	1401	YL	-199.671
Chloroplast	2573	2594	PL,FL,SP	-362.3122863769531,-472.6578063964844,-196.19046020507812
Chloroplast	2621	2644	FL,SP,YL,PL	-1000.0,-408.7168884277344,-223.4617919921875,-714.7537231445312
Chloroplast	2919	2930	FL	-451.073
Chloroplast	3104	3129	FL,PL,SP	-568.2255859375,-403.13055419921875,-198.81631469726562
Chloroplast	3285	3310	YL,PL,SP,FL	-203.37265014648438,-381.9418640136719,-222.2814483642578,-494.0707092285156
Chloroplast	7955	7987	PL,RT,YL,FL	-334.24896240234375,-23.71584701538086,-184.19985961914062,-466.70062255859375
Chloroplast	8799	8820	FL,PL	-521.9285278320312,-320.0906066894531
Chloroplast	8970	8992	PL,FL,SP,YL	-440.666748046875,-595.550537109375,-260.7532043457031,-191.90451049804688
Chloroplast	9021	9036	PL,YL	-339.8196716308594,-176.34552001953125
Chloroplast	9152	9177	PL,FL,SP,YL	-446.1805725097656,-598.307373046875,-253.936279296875,-294.8340759277344
Chloroplast	9323	9336	FL,SP,PL	-478.5857238769531,-197.8214111328125,-323.63726806640625
Chloroplast	9485	9510	PL	-332.972
Chloroplast	9836	9851	YL,PL,SP,FL	-208.8053436279297,-359.7511901855469,-208.98895263671875,-428.32110595703125
Chloroplast	9890	9915	RT,SP,PL,FL,YL	-32.24396514892578,-340.0846252441406,-553.701171875,-766.0227661132812,-286.17584228515625
Chloroplast	9948	9963	SP,PL,FL,YL	-267.1744384765625,-410.9190673828125,-535.8480834960938,-193.92652893066406
Chloroplast	10075	10096	FL,SP,YL,PL,RT	-547.0408325195312,-281.9013977050781,-231.1276092529297,-395.1457824707031,-35.05179214477539
Chloroplast	10205	10226	PL,SP,YL,FL	-387.99285888671875,-223.96926879882812,-192.78826904296875,-483.7646484375
Chloroplast	10271	10288	SP,FL,PL	-261.3695373535156,-503.3659973144531,-362.27740478515625
Chloroplast	10436	10461	SP,FL,YL,PL	-289.9251708984375,-638.1875,-198.03724670410156,-530.30224609375
Chloroplast	10486	10507	YL,FL,PL	-177.72630310058594,-477.32061767578125,-340.1340026855469
Chloroplast	10536	10557	FL,YL,SP,PL,RT	-1000.0,-530.0249633789062,-528.34716796875,-881.7595825195312,-42.360836029052734
Chloroplast	10582	10611	SP,FL,RT,PL,YL	-325.2124328613281,-722.1847534179688,-24.826581954956055,-504.5981750488281,-257.86187744140625
Chloroplast	10790	10815	FL,PL,YL,SP	-497.55328369140625,-350.5787658691406,-182.6641387939453,-212.36376953125
Chloroplast	10892	10917	YL,SP	-187.3854522705078,-195.2044677734375
Chloroplast	11016	11037	RT,YL	-27.82697105407715,-198.7411346435547
Chloroplast	11088	11105	YL,FL,SP,PL	-200.9837188720703,-504.2845764160156,-206.8106689453125,-306.80474853515625
Chloroplast	11252	11275	YL,SP,FL,PL	-210.77456665039062,-216.2160186767578,-481.7713317871094,-347.6190490722656
Chloroplast	11612	11635	RT	-33.4121
Chloroplast	12899	12925	SP,PL,FL,YL	-250.29931640625,-399.34771728515625,-507.8292236328125,-205.32090759277344
Chloroplast	15678	15703	YL	-208.567
Chloroplast	17667	17698	PL,SP,FL	-328.1190185546875,-211.59912109375,-440.8525390625
Chloroplast	17851	17874	RT,FL,PL,YL,SP	-28.337594985961914,-614.77587890625,-441.3970947265625,-223.75059509277344,-243.70303344726562
Chloroplast	18395	18418	PL,FL,SP,YL	-402.0180358886719,-509.72503662109375,-209.92974853515625,-179.4745635986328
Chloroplast	20098	20123	PL	-357.927
Chloroplast	20206	20229	PL	-305.655
Chloroplast	20435	20456	PL,FL	-327.6116638183594,-501.6138916015625
Chloroplast	20610	20635	PL,FL,SP	-443.1465759277344,-600.3113403320312,-258.3568420410156
Chloroplast	20687	20721	SP,YL,PL,FL	-233.09141540527344,-198.8799285888672,-459.79351806640625,-600.73291015625
Chloroplast	20882	20907	FL,PL	-440.28460693359375,-305.53582763671875
Chloroplast	21350	21375	YL,SP,PL,FL	-245.90121459960938,-398.74017333984375,-669.2615356445312,-945.2922973632812
Chloroplast	21873	21896	YL,SP,PL,FL	-294.21038818359375,-320.03155517578125,-574.1793823242188,-795.288330078125
Chloroplast	21931	21958	SP,YL,FL,PL	-350.26934814453125,-260.549560546875,-829.6670532226562,-572.5720825195312
Chloroplast	22033	22064	RT,SP,PL,YL,FL	-27.149770736694336,-269.18780517578125,-447.6956481933594,-210.99151611328125,-586.7555541992188
Chloroplast	22089	22111	YL,PL,SP,FL	-237.61724853515625,-424.8126525878906,-269.0041198730469,-551.5166015625
Chloroplast	22135	22154	PL,FL,SP,YL	-435.7934875488281,-546.6781616210938,-218.8434295654297,-178.32041931152344
Chloroplast	22186	22207	SP,FL	-191.8102569580078,-434.98272705078125
Chloroplast	22293	22318	RT,PL,SP	-23.07753562927246,-321.125244140625,-192.45729064941406
Chloroplast	22395	22424	SP,FL,YL,PL	-247.22335815429688,-507.6151428222656,-174.35797119140625,-446.13739013671875
Chloroplast	22459	22484	FL,RT,YL,PL,SP	-1000.0,-47.9706916809082,-444.37042236328125,-1000.0,-595.025146484375
Chloroplast	22563	22589	YL,SP,PL,FL,RT	-242.84210205078125,-386.23297119140625,-630.7802124023438,-743.99072265625,-26.36539077758789
Chloroplast	22656	22685	YL,PL,SP,FL	-172.8892822265625,-423.5050964355469,-219.11375427246094,-489.60003662109375
Chloroplast	22817	22859	PL,YL,RT,SP,FL	-634.1475219726562,-295.3941345214844,-23.679426193237305,-370.3057556152344,-1000.0
Chloroplast	23198	23223	PL,FL,SP,YL	-471.66839599609375,-611.2645263671875,-224.405517578125,-191.81887817382812
Chloroplast	23601	23612	FL,PL	-486.1395263671875,-337.4814147949219
Chloroplast	23779	23807	FL,SP,YL,PL	-699.710693359375,-309.890380859375,-211.394775390625,-521.4315185546875
Chloroplast	23843	23856	SP,FL,PL	-195.9059295654297,-550.0690307617188,-388.9554138183594
Chloroplast	23933	23958	FL,PL,SP,YL	-1000.0,-766.7110595703125,-398.1888122558594,-318.6736755371094
Chloroplast	23975	23996	PL,SP,FL	-347.0448913574219,-203.0384063720703,-461.8374938964844
Chloroplast	24190	24213	PL,FL,SP,YL	-498.4956359863281,-634.5166015625,-268.66357421875,-193.71937561035156
Chloroplast	24424	24473	RT,SP,YL,FL,PL	-26.101781845092773,-223.87416076660156,-183.2958526611328,-445.30126953125,-369.6153564453125
Chloroplast	24501	24524	PL,FL,SP	-456.9483642578125,-573.5501098632812,-216.55101013183594
Chloroplast	24543	24567	SP,PL,YL,FL	-290.41070556640625,-387.34814453125,-189.63880920410156,-450.37298583984375
Chloroplast	24758	24775	PL,SP	-363.7793273925781,-207.8567352294922
Chloroplast	24966	24985	PL	-316.276
Chloroplast	25153	25170	PL	-377.193
Chloroplast	25203	25226	PL,FL,SP,YL	-496.0458679199219,-635.9908447265625,-266.2735290527344,-193.2984161376953
Chloroplast	25377	25402	PL,FL,YL,SP	-502.26763916015625,-667.4323120117188,-229.5330810546875,-318.5827331542969
Chloroplast	25637	25662	SP,PL,FL,YL	-270.1515808105469,-448.7410583496094,-580.4146728515625,-207.09083557128906
Chloroplast	25709	25732	SP,FL,YL,PL	-228.5880584716797,-471.4193115234375,-172.57281494140625,-354.6350402832031
Chloroplast	25809	25841	YL,PL,FL,SP	-285.7419128417969,-731.028076171875,-876.9451293945312,-397.75775146484375
Chloroplast	26174	26203	SP,YL,FL,PL,RT	-305.1849365234375,-268.2508239746094,-861.4813232421875,-574.330322265625,-22.887670516967773
Chloroplast	26485	26513	RT,SP,PL,FL,YL	-23.848051071166992,-227.37876892089844,-363.0978088378906,-481.3907775878906,-180.5713348388672
Chloroplast	26555	26583	RT,SP,YL,PL,FL	-30.677486419677734,-462.3158264160156,-402.66131591796875,-709.9427490234375,-983.6961669921875
Chloroplast	26689	26704	FL	-430.044
Chloroplast	26781	26808	FL,SP,PL,YL	-674.0426025390625,-327.5899963378906,-529.2625122070312,-209.12095642089844
Chloroplast	26885	26910	PL	-312.047
Chloroplast	27071	27106	FL,YL,PL	-461.0707702636719,-174.96849060058594,-305.32000732421875
Chloroplast	27183	27202	PL	-304.495
Chloroplast	27364	27383	FL	-431.7
Chloroplast	27816	27833	PL,FL	-383.2359313964844,-495.8675537109375
Chloroplast	27887	27912	FL,PL,SP	-573.763427734375,-355.9556579589844,-214.00909423828125
Chloroplast	28031	28044	SP,FL	-202.5308074951172,-447.5562438964844
Chloroplast	28051	28072	SP	-197.87
Chloroplast	28130	28147	SP,YL,PL,FL	-297.8043212890625,-204.09805297851562,-558.8379516601562,-736.000244140625
Chloroplast	28153	28178	PL,FL,SP	-394.48895263671875,-530.9526977539062,-203.66326904296875
Chloroplast	28203	28233	SP,YL,PL,FL	-237.88206481933594,-178.00485229492188,-395.9922180175781,-520.0307006835938
Chloroplast	28328	28351	PL,FL	-334.4530029296875,-459.4298095703125
Chloroplast	28480	28505	PL,FL	-398.8792419433594,-521.679443359375
Chloroplast	28662	28687	SP,PL,FL	-205.87916564941406,-332.5016784667969,-426.1311950683594
Chloroplast	28787	28812	SP	-213.525
Chloroplast	28832	28855	YL,PL,SP,FL	-194.35595703125,-455.4751281738281,-266.2352600097656,-617.9225463867188
Chloroplast	28889	28922	SP,PL,FL	-240.53256225585938,-511.15679931640625,-636.2334594726562
Chloroplast	28959	28984	PL,FL,SP	-347.3968811035156,-465.6104431152344,-204.02978515625
Chloroplast	29126	29149	FL,SP,PL	-679.9287109375,-260.8987731933594,-513.1687622070312
Chloroplast	29589	29608	PL,FL,SP	-375.58123779296875,-502.20147705078125,-211.8091278076172
Chloroplast	29720	29750	SP,YL,PL	-210.28463745117188,-190.7786407470703,-343.47711181640625
Chloroplast	29845	29866	FL,PL	-432.7628173828125,-316.62347412109375
Chloroplast	29899	29924	FL,PL,SP	-648.8991088867188,-464.6696472167969,-205.27476501464844
Chloroplast	29978	30003	SP,PL,FL	-207.14508056640625,-314.1298828125,-432.47601318359375
Chloroplast	30472	30493	PL	-340.269
Chloroplast	31243	31268	FL,PL	-498.5650939941406,-347.2640075683594
Chloroplast	31363	31396	FL,YL,PL,SP	-483.56536865234375,-178.77935791015625,-352.9182434082031,-191.81631469726562
Chloroplast	31589	31610	PL,FL,SP,YL	-487.71173095703125,-669.2088623046875,-221.521240234375,-187.14796447753906
Chloroplast	31964	31983	FL,PL,YL,SP	-590.564208984375,-409.4147033691406,-196.31690979003906,-213.2882537841797
Chloroplast	32032	32058	SP,YL,FL,PL	-223.14199829101562,-178.89260864257812,-522.5089721679688,-372.83929443359375
Chloroplast	33459	33478	PL,FL	-345.820556640625,-485.1254577636719
Chloroplast	34579	34604	PL,FL	-335.8337707519531,-444.3454895019531
Chloroplast	35037	35062	YL	-172.184
Chloroplast	35097	35128	YL,PL,FL,SP	-176.8706817626953,-440.9226989746094,-587.5302734375,-237.26548767089844
Chloroplast	35159	35182	YL,SP,FL,PL	-175.4644775390625,-203.51783752441406,-527.8088989257812,-349.34796142578125
Chloroplast	35452	35475	PL,YL	-331.0120849609375,-175.11972045898438
Chloroplast	35573	35599	PL,SP,FL,RT,YL	-420.8724365234375,-248.5713348388672,-528.8780517578125,-30.219701766967773,-255.3517303466797
Chloroplast	35766	35788	FL,PL,SP	-521.9474487304688,-377.7952880859375,-242.08656311035156
Chloroplast	35804	35827	FL,PL,SP,YL	-570.861328125,-381.79168701171875,-225.49769592285156,-196.7423553466797
Chloroplast	36041	36066	SP,PL,FL	-299.3162841796875,-463.9921875,-601.4738159179688
Chloroplast	36315	36340	SP,PL,FL	-217.24598693847656,-356.75408935546875,-426.7832336425781
Chloroplast	37088	37113	RT	-23.9614
Chloroplast	37158	37183	YL,PL,FL,SP	-172.02301025390625,-618.5449829101562,-860.3690795898438,-313.8814392089844
Chloroplast	37287	37303	SP,PL,FL	-215.2825469970703,-420.1033935546875,-541.010009765625
Chloroplast	37575	37592	SP,PL	-194.5242156982422,-313.1539306640625
Chloroplast	37912	37940	YL,PL,FL,SP,RT	-223.81436157226562,-344.0306091308594,-468.60791015625,-218.9136199951172,-25.605947494506836
Chloroplast	37988	38014	RT,YL,SP,FL,PL	-36.790802001953125,-273.83953857421875,-304.7354736328125,-664.7177734375,-475.2802734375
Chloroplast	38190	38219	YL,RT,PL,SP,FL	-179.03302001953125,-26.09635353088379,-411.0951232910156,-223.10934448242188,-506.81036376953125
Chloroplast	38282	38303	PL	-315.591
Chloroplast	38467	38492	YL,SP,FL,PL	-258.1176452636719,-280.5535583496094,-765.5540771484375,-518.0675659179688
Chloroplast	38653	38687	FL,PL,SP,YL,RT	-1000.0,-833.6051025390625,-443.3938903808594,-316.500244140625,-30.05122184753418
Chloroplast	38732	38749	SP,FL,YL,RT,PL	-299.5639343261719,-651.698486328125,-212.68482971191406,-23.837501525878906,-460.7781982421875
Chloroplast	38793	38819	PL,YL,FL,SP	-449.7535705566406,-225.31077575683594,-682.0830688476562,-272.107666015625
Chloroplast	38928	38962	SP,FL,PL,RT,YL	-259.7588195800781,-598.303466796875,-422.44781494140625,-27.096973419189453,-224.96922302246094
Chloroplast	39008	39034	SP,FL,YL,PL,RT	-406.0006408691406,-857.7359619140625,-309.28082275390625,-549.5693969726562,-30.37689971923828
Chloroplast	39215	39246	FL,YL,PL,SP	-741.6057739257812,-256.11529541015625,-444.9803161621094,-342.7781982421875
Chloroplast	39423	39444	RT,YL,PL,FL,SP	-25.427629470825195,-281.8321533203125,-777.4364624023438,-886.4102172851562,-365.7339172363281
Chloroplast	39630	39652	PL,YL,FL,SP	-486.8883972167969,-218.4690704345703,-598.1875,-239.78173828125
Chloroplast	40091	40126	YL,SP,FL,PL	-225.78329467773438,-256.8553466796875,-521.4151000976562,-480.70849609375
Chloroplast	40276	40292	SP,PL,FL	-226.0011444091797,-405.2566833496094,-485.6518249511719
Chloroplast	40332	40351	FL,YL,PL,SP	-659.6209106445312,-231.7493438720703,-603.8666381835938,-312.8084716796875
Chloroplast	40582	40601	FL,YL,SP,PL	-670.892333984375,-238.106201171875,-261.5085144042969,-568.119140625
Chloroplast	40697	40720	YL	-181.485
Chloroplast	40956	40979	FL,PL,SP,YL	-936.2208251953125,-645.5667724609375,-350.6749267578125,-295.6891174316406
Chloroplast	41012	41043	PL,SP,RT,YL,FL	-399.14398193359375,-283.4312438964844,-26.951061248779297,-204.56373596191406,-428.31915283203125
Chloroplast	41100	41125	YL,PL,FL,SP	-265.2296142578125,-621.0720825195312,-755.759765625,-316.1687927246094
Chloroplast	41251	41272	SP	-211.841
Chloroplast	41426	41439	PL,SP,FL	-399.0620422363281,-217.79019165039062,-473.77801513671875
Chloroplast	41488	41513	PL,SP,YL,FL	-379.7200012207031,-220.99774169921875,-171.56686401367188,-429.7486267089844
Chloroplast	41553	41574	SP,FL,YL,PL	-386.99346923828125,-1000.0,-261.11376953125,-603.8909301757812
Chloroplast	41631	41651	FL,SP,PL,YL	-622.7937622070312,-222.8310546875,-446.36468505859375,-217.37135314941406
Chloroplast	42280	42307	FL,PL	-464.3319091796875,-351.6244812011719
Chloroplast	42636	42660	FL,PL,YL	-455.1138000488281,-324.780029296875,-195.2108154296875
Chloroplast	42785	42808	PL	-345.655
Chloroplast	42928	42951	FL	-448.697
Chloroplast	43016	43041	FL	-452.397
Chloroplast	43253	43272	PL,FL	-317.7398376464844,-436.30047607421875
Chloroplast	43362	43387	PL,FL,SP	-510.8426513671875,-697.73486328125,-244.72946166992188
Chloroplast	43762	43788	YL,SP,PL,FL	-220.58135986328125,-252.05856323242188,-385.583984375,-629.095458984375
Chloroplast	44073	44099	RT,PL,SP,FL,YL	-24.012935638427734,-555.2337036132812,-336.4683532714844,-770.5922241210938,-280.557861328125
Chloroplast	44375	44396	PL	-346.214
Chloroplast	44442	44472	PL,FL,SP,YL	-474.6283874511719,-579.3941040039062,-245.53939819335938,-171.941650390625
Chloroplast	44494	44518	SP,PL,FL,YL	-278.49114990234375,-599.1461791992188,-802.55126953125,-247.76316833496094
Chloroplast	45062	45087	PL,FL	-305.87713623046875,-425.619384765625
Chloroplast	45315	45342	PL,FL,SP,YL	-655.2208862304688,-897.21923828125,-292.56915283203125,-237.04296875
Chloroplast	45432	45449	FL,SP	-501.6886901855469,-204.93460083007812
Chloroplast	45451	45474	PL,SP,FL	-389.6397399902344,-200.0792999267578,-453.6617431640625
Chloroplast	45539	45563	FL,PL,SP,YL	-667.266357421875,-486.821044921875,-270.4445495605469,-175.1073760986328
Chloroplast	45849	45870	PL,SP,YL	-346.549560546875,-229.4529571533203,-189.39564514160156
Chloroplast	45909	45934	PL,FL,SP	-414.4047546386719,-463.2408752441406,-193.92477416992188
Chloroplast	46038	46057	FL,PL,YL,SP	-534.022705078125,-363.89141845703125,-192.66065979003906,-214.4134063720703
Chloroplast	46089	46122	SP,YL,PL,FL	-250.5517120361328,-193.50123596191406,-345.19659423828125,-641.3666381835938
Chloroplast	47157	47184	PL,SP,FL	-461.6903381347656,-211.65074157714844,-542.5654296875
Chloroplast	48973	49004	YL,SP,FL,PL	-201.5949249267578,-229.400390625,-618.4833984375,-377.34808349609375
Chloroplast	49084	49109	FL,PL	-523.973388671875,-384.56146240234375
Chloroplast	49206	49227	FL,PL,SP,YL	-691.0569458007812,-497.7086486816406,-236.12673950195312,-199.58050537109375
Chloroplast	49584	49605	FL,YL,PL	-510.0966491699219,-185.72911071777344,-337.4177551269531
Chloroplast	51255	51281	YL,RT,PL,FL,SP	-236.10089111328125,-24.79758071899414,-404.4376220703125,-546.9678955078125,-219.52703857421875
Chloroplast	51496	51521	RT	-23.8595
Chloroplast	52127	52152	YL,PL,FL	-198.63319396972656,-309.94317626953125,-428.4372863769531
Chloroplast	52292	52317	SP,PL,YL,FL	-222.7987823486328,-363.73956298828125,-188.84396362304688,-482.7263488769531
Chloroplast	52354	52379	PL,FL,SP	-484.7112731933594,-641.0310668945312,-248.57322692871094
Chloroplast	52572	52595	FL,SP,PL,YL	-581.78125,-237.4473876953125,-391.9068603515625,-203.48780822753906
Chloroplast	53014	53039	PL,SP	-321.52252197265625,-195.60008239746094
Chloroplast	53173	53199	YL,PL,SP,FL	-243.07305908203125,-483.3991394042969,-265.78118896484375,-801.8458251953125
Chloroplast	53351	53374	FL,YL,SP,PL,RT	-611.414794921875,-329.9367370605469,-366.7659606933594,-513.826416015625,-26.88843536376953
Chloroplast	53522	53541	FL,SP,PL,YL	-945.1187744140625,-395.3269958496094,-626.8455200195312,-306.9866943359375
Chloroplast	53640	53661	PL,SP,YL,FL	-398.8267822265625,-224.55169677734375,-191.66390991210938,-452.9004821777344
Chloroplast	54633	54658	SP,FL,PL	-303.3187561035156,-460.4072265625,-628.6356201171875
Chloroplast	55058	55077	FL,PL,SP,YL	-578.2325439453125,-381.6440734863281,-216.0721893310547,-174.05987548828125
Chloroplast	55150	55185	FL,PL,SP,YL,RT	-1000.0,-762.9877319335938,-419.5859680175781,-372.0058898925781,-29.869665145874023
Chloroplast	55219	55244	PL,YL,FL,SP	-426.8617858886719,-214.4119415283203,-549.1940307617188,-224.62908935546875
Chloroplast	55365	55380	SP,PL	-226.5570526123047,-618.9481201171875
Chloroplast	55531	55546	SP,PL	-206.51329040527344,-532.050048828125
Chloroplast	55635	55665	RT,SP	-28.72895622253418,-220.74331665039062
Chloroplast	55673	55715	PL,FL,YL,SP	-406.0355529785156,-496.9339904785156,-203.23135375976562,-212.5097198486328
Chloroplast	57202	57227	FL	-427.799
Chloroplast	57337	57362	FL	-464.514
Chloroplast	57447	57472	PL,FL	-341.55706787109375,-459.2585144042969
Chloroplast	57987	58012	FL	-425.982
Chloroplast	58686	58709	PL,FL	-362.4342346191406,-487.39776611328125
Chloroplast	59104	59129	PL,SP,FL	-348.7518005371094,-201.49473571777344,-449.6598205566406
Chloroplast	59561	59587	PL,FL	-333.2606506347656,-502.3151550292969
Chloroplast	59650	59688	FL,PL,YL,SP	-681.5305786132812,-398.6006164550781,-188.7825469970703,-211.5836639404297
Chloroplast	63744	63769	PL	-308.762
Chloroplast	65537	65563	FL,PL	-428.7009582519531,-326.8111877441406
Chloroplast	65853	65878	PL,SP,FL	-403.62353515625,-231.96421813964844,-506.3060607910156
Chloroplast	65977	66000	RT	-23.7395
Chloroplast	66302	66332	FL,PL,RT	-495.42230224609375,-323.66705322265625,-30.211660385131836
Chloroplast	66764	66789	RT	-24.6381
Chloroplast	67370	67393	YL,RT,FL,PL,SP	-316.3443298339844,-27.324459075927734,-952.168701171875,-644.0259399414062,-376.940185546875
Chloroplast	67416	67449	YL,SP,FL,PL,RT	-268.63818359375,-344.4375,-857.4439086914062,-590.0781860351562,-32.83816909790039
Chloroplast	67514	67535	SP,PL	-217.00680541992188,-307.70819091796875
Chloroplast	67713	67734	FL	-433.095
Chloroplast	67976	68001	PL	-324.519
Chloroplast	68048	68072	SP,YL,PL,FL	-288.57098388671875,-203.9463348388672,-472.4012145996094,-727.2739868164062
Chloroplast	68226	68252	YL,PL,SP	-179.56382751464844,-324.1098937988281,-211.38722229003906
Chloroplast	68836	68858	SP,YL,FL,PL,RT	-282.0831604003906,-241.94583129882812,-772.97412109375,-524.0256958007812,-27.319068908691406
Chloroplast	69023	69048	FL	-459.127
Chloroplast	69185	69212	FL,PL	-523.6465454101562,-339.1706848144531
Chloroplast	69492	69509	RT	-23.4819
Chloroplast	69587	69610	FL,PL	-519.9755859375,-367.3885192871094
Chloroplast	69847	69866	PL,FL	-307.79388427734375,-516.3013305664062
Chloroplast	69902	69927	FL,PL,YL,SP	-649.8673095703125,-431.4327392578125,-215.73707580566406,-224.8343963623047
Chloroplast	70099	70130	PL,SP,FL	-407.5840759277344,-231.15853881835938,-517.3424682617188
Chloroplast	70385	70410	FL,PL	-467.12139892578125,-337.3616027832031
Chloroplast	70534	70557	PL,FL,SP,YL	-419.5757751464844,-571.039306640625,-226.41806030273438,-171.1601104736328
Chloroplast	71622	71645	YL,PL,SP,FL	-212.8695831298828,-363.9544677734375,-203.3240203857422,-457.6294860839844
Chloroplast	71833	71858	SP,FL,PL,YL	-231.9676971435547,-644.7279663085938,-385.1982116699219,-183.18470764160156
Chloroplast	72271	72290	SP,FL,PL,YL	-230.34027099609375,-517.99658203125,-348.1188659667969,-176.09910583496094
Chloroplast	72494	72516	YL,PL,SP,FL	-211.82398986816406,-578.9500122070312,-273.1683044433594,-775.7033081054688
Chloroplast	72605	72628	SP,FL,PL	-234.982177734375,-530.3123168945312,-328.17413330078125
Chloroplast	72689	72714	SP,PL,FL,YL	-248.0413055419922,-414.2087707519531,-564.1834716796875,-202.1241912841797
Chloroplast	72808	72829	FL,SP,PL	-472.0781555175781,-199.5046844482422,-361.1148986816406
Chloroplast	72968	72994	RT,YL,SP,FL,PL	-28.67386817932129,-317.7755126953125,-369.8929748535156,-845.3005981445312,-602.1425170898438
Chloroplast	73111	73122	PL	-309.221
Chloroplast	73218	73246	RT,PL,FL,YL,SP	-28.566816329956055,-735.4302978515625,-866.5311889648438,-307.107421875,-400.60980224609375
Chloroplast	73344	73372	YL,FL,PL,SP	-177.0549774169922,-634.1240234375,-422.4773864746094,-253.7117462158203
Chloroplast	73803	73828	FL,PL,SP,YL	-687.1624755859375,-486.3185119628906,-253.99012756347656,-171.6773223876953
Chloroplast	74203	74228	SP,FL,PL,YL	-276.3031005859375,-630.43017578125,-436.1726989746094,-194.11407470703125
Chloroplast	74259	74288	FL,PL,SP,RT,YL	-1000.0,-855.6297607421875,-421.9329528808594,-24.793840408325195,-309.3862609863281
Chloroplast	75278	75304	PL,FL,SP,YL	-479.40972900390625,-610.9080810546875,-194.48049926757812,-174.37220764160156
Chloroplast	76028	76041	PL	-303.535
Chloroplast	76238	76263	PL,FL	-328.6487121582031,-446.0314636230469
Chloroplast	76327	76342	PL,FL	-415.2748718261719,-542.415771484375
Chloroplast	76927	76950	FL,SP,PL	-442.344970703125,-204.8487548828125,-335.7779541015625
Chloroplast	77454	77479	PL,FL,SP	-482.8304748535156,-647.1812744140625,-220.3818359375
Chloroplast	78654	78679	PL,SP,FL	-343.959228515625,-196.86146545410156,-437.2557373046875
Chloroplast	78713	78734	PL,FL	-338.4953918457031,-460.62261962890625
Chloroplast	78823	78853	PL,SP	-322.425048828125,-192.62741088867188
Chloroplast	78980	78999	FL,PL	-468.2447814941406,-337.68206787109375
Chloroplast	79025	79048	PL	-305.506
Chloroplast	79624	79647	PL,FL,SP	-379.7935485839844,-488.8895263671875,-192.4110870361328
Chloroplast	79697	79720	FL	-434
Chloroplast	79776	79803	SP,YL,FL,PL	-280.2978820800781,-287.07330322265625,-676.3624267578125,-484.3431701660156
Chloroplast	79902	79930	PL,YL,FL,SP	-576.3744506835938,-267.0205078125,-659.7305908203125,-248.1900634765625
Chloroplast	79970	79999	PL,YL,SP,FL,RT	-350.8740539550781,-234.01712036132812,-273.3098449707031,-511.2253723144531,-36.73683547973633
Chloroplast	80037	80056	RT,YL,SP,PL,FL	-45.85664749145508,-252.23045349121094,-280.26751708984375,-467.0521545410156,-627.447265625
Chloroplast	80158	80181	FL,PL,SP,YL,RT	-598.915771484375,-432.085693359375,-253.3096923828125,-216.73275756835938,-38.68272018432617
Chloroplast	80269	80296	PL,SP,YL	-334.9267272949219,-226.69918823242188,-181.88160705566406
Chloroplast	80333	80348	RT	-25.1838
Chloroplast	80387	80413	RT,YL,FL,PL,SP	-31.522043228149414,-324.4092712402344,-789.2908935546875,-637.3546142578125,-375.2492370605469
Chloroplast	80535	80560	PL	-315.499
Chloroplast	80641	80666	SP,FL,PL	-200.24440002441406,-443.3245544433594,-316.89398193359375
Chloroplast	80750	80769	PL,FL,SP	-362.18597412109375,-481.0512390136719,-198.8155517578125
Chloroplast	80861	80885	SP,YL,FL	-198.88641357421875,-198.336181640625,-465.8085021972656
Chloroplast	80971	80996	SP	-195.533
Chloroplast	81118	81139	SP,PL,FL,YL	-250.0382537841797,-388.22039794921875,-467.4646911621094,-291.618896484375
Chloroplast	81220	81254	FL,SP,RT,YL,PL	-1000.0,-513.6438598632812,-53.03000259399414,-449.1199035644531,-813.2687377929688
Chloroplast	81337	81365	SP,PL,YL,FL,RT	-335.10394287109375,-629.1751098632812,-338.4614562988281,-858.2836303710938,-33.73805618286133
Chloroplast	81411	81436	FL,PL,SP,YL	-1000.0,-702.4774780273438,-403.7538757324219,-326.9599304199219
Chloroplast	82391	82410	YL,SP,PL,FL	-187.26881408691406,-208.72056579589844,-332.8205261230469,-455.1684875488281
Chloroplast	82499	82525	YL,FL,PL,RT,SP	-316.01641845703125,-888.8394165039062,-611.1776123046875,-37.19076156616211,-345.418212890625
Chloroplast	82911	82932	YL,FL	-184.89671325683594,-428.16473388671875
Chloroplast	82984	83009	YL,PL	-238.7006378173828,-364.10992431640625
Chloroplast	83040	83065	YL	-179.887
Chloroplast	83825	83854	YL,PL,SP	-175.33909606933594,-327.20013427734375,-202.30593872070312
Chloroplast	84040	84066	FL,YL,SP	-433.4410705566406,-217.80300903320312,-199.969970703125
Chloroplast	84150	84173	YL,SP,PL	-194.7134246826172,-210.26319885253906,-313.2159423828125
Chloroplast	84325	84344	YL,FL	-201.1226043701172,-455.824462890625
Chloroplast	84555	84580	YL	-176.894
Chloroplast	84710	84740	PL,YL,FL	-353.2447204589844,-181.4810028076172,-544.1290893554688
Chloroplast	84874	84899	YL	-171.408
Chloroplast	84913	84939	FL,PL,YL,SP,RT	-530.3807983398438,-390.33148193359375,-203.56251525878906,-209.24143981933594,-24.104618072509766
Chloroplast	84974	84995	RT,YL,SP	-23.08945083618164,-195.9062042236328,-191.77186584472656
Chloroplast	85734	85759	SP	-198.396
Chloroplast	85889	85914	SP	-192.718
Chloroplast	86046	86065	FL,PL,YL,SP	-711.1346435546875,-452.78533935546875,-209.33645629882812,-231.69532775878906
Chloroplast	86151	86176	RT	-37.1107
Chloroplast	86213	86241	PL,FL,YL,SP	-466.18658447265625,-628.9164428710938,-285.9749450683594,-237.21031188964844
Chloroplast	86298	86319	SP	-195.251
Chloroplast	86589	86614	SP,PL	-207.75054931640625,-305.1346435546875
Chloroplast	86734	86749	FL,SP	-450.60943603515625,-203.8886260986328
Chloroplast	86785	86810	RT,PL,FL,YL,SP	-29.64480972290039,-620.0800170898438,-861.169677734375,-307.4985046386719,-343.9598693847656
Chloroplast	86924	86947	RT	-23.8167
Chloroplast	86977	87000	RT	-23.8277
Chloroplast	87049	87068	FL,PL,SP	-509.6568603515625,-337.0142822265625,-225.1815185546875
Chloroplast	87115	87132	PL,SP	-320.3558044433594,-203.47271728515625
Chloroplast	87208	87236	FL,PL,YL,SP	-702.1605224609375,-494.845703125,-195.84976196289062,-297.8927001953125
Chloroplast	87409	87434	RT,FL,SP,YL,PL	-28.530319213867188,-627.0748901367188,-290.14569091796875,-234.38504028320312,-424.8033752441406
Chloroplast	87456	87479	FL,SP,PL,RT,YL	-673.322998046875,-290.1178894042969,-413.8904113769531,-24.818405151367188,-194.2231903076172
Chloroplast	87511	87530	RT	-27.4973
Chloroplast	87786	87814	FL,PL	-481.5356140136719,-326.043212890625
Chloroplast	87826	87852	FL,PL,SP,YL	-1000.0,-646.5046997070312,-331.89691162109375,-277.1007995605469
Chloroplast	88044	88067	FL,SP,PL	-587.3755493164062,-229.90447998046875,-386.7685852050781
Chloroplast	88143	88168	FL,YL,PL,SP	-959.36962890625,-268.6077575683594,-679.7852172851562,-360.4320373535156
Chloroplast	88281	88312	FL,RT,YL,SP,PL	-1000.0,-28.566816329956055,-293.9176025390625,-402.29400634765625,-672.7124633789062
Chloroplast	88347	88360	PL,FL	-384.9415283203125,-501.9124755859375
Chloroplast	88403	88428	FL,YL,PL,SP,RT	-679.5988159179688,-242.5826873779297,-520.9708862304688,-285.0402526855469,-25.08656883239746
Chloroplast	88451	88470	RT,SP	-23.41730499267578,-215.33078002929688
Chloroplast	88505	88528	PL,FL,SP,YL	-695.1129150390625,-920.5750122070312,-364.0190734863281,-302.08441162109375
Chloroplast	88618	88647	YL,PL,FL,SP,RT	-252.0806884765625,-472.1042785644531,-579.5183715820312,-346.30096435546875,-32.57780075073242
Chloroplast	88767	88782	PL,SP,YL,FL	-501.591552734375,-241.24708557128906,-190.29396057128906,-721.7531127929688
Chloroplast	88816	88839	PL,SP,FL,YL,RT	-802.3475952148438,-410.4945983886719,-984.09814453125,-309.10150146484375,-34.820068359375
Chloroplast	88895	88918	PL	-364.831
Chloroplast	88927	88953	YL,RT,FL,SP,PL	-240.99049377441406,-26.51753044128418,-745.3374633789062,-314.69677734375,-487.162353515625
Chloroplast	89297	89312	FL,PL	-457.1797790527344,-332.07403564453125
Chloroplast	89342	89377	YL,SP,PL,FL	-202.34844970703125,-259.66046142578125,-381.45440673828125,-555.922607421875
Chloroplast	89394	89422	RT,YL,SP,FL,PL	-26.02016830444336,-213.4268341064453,-270.0251159667969,-508.8100891113281,-311.2153015136719
Chloroplast	89656	89679	SP,RT	-195.3098602294922,-23.384618759155273
Chloroplast	89718	89751	YL,FL,SP,PL	-202.53265380859375,-481.47442626953125,-208.04527282714844,-318.0585021972656
Chloroplast	89811	89836	RT,SP,FL,PL,YL	-31.473346710205078,-272.49896240234375,-515.7555541992188,-373.9483947753906,-191.23895263671875
Chloroplast	90133	90158	YL,RT	-205.87185668945312,-34.99210739135742
Chloroplast	90262	90287	YL	-211.734
Chloroplast	90341	90369	YL,SP,FL,PL,RT	-234.8821258544922,-219.7606201171875,-494.39215087890625,-339.22607421875,-25.972431182861328
Chloroplast	90436	90465	FL,SP	-451.44207763671875,-191.711181640625
Chloroplast	90665	90690	FL,SP,PL	-571.7534790039062,-256.3581237792969,-408.1596984863281
Chloroplast	91131	91156	PL,FL,RT,SP,YL	-589.7122192382812,-772.6298828125,-38.81440734863281,-336.78558349609375,-305.7447814941406
Chloroplast	91235	91256	YL,PL,SP,FL	-198.1414337158203,-355.3320007324219,-207.599365234375,-462.8467712402344
Chloroplast	91320	91345	RT,SP,FL,YL,PL	-26.96451187133789,-255.1441650390625,-583.3411865234375,-217.00167846679688,-419.9743957519531
Chloroplast	91418	91443	RT,YL	-26.791629791259766,-184.0521697998047
Chloroplast	91572	91597	RT	-28.5717
Chloroplast	91927	91950	RT	-30.039
Chloroplast	91974	91989	RT	-23.1567
Chloroplast	92024	92037	RT	-24.4573
Chloroplast	92081	92114	YL,PL,RT,SP,FL	-426.43719482421875,-590.9912109375,-79.36959075927734,-392.703369140625,-855.450927734375
Chloroplast	92157	92185	FL,PL,YL,RT,SP	-603.1635131835938,-433.5355529785156,-348.80670166015625,-64.59637451171875,-279.28118896484375
Chloroplast	92224	92235	RT,YL	-25.714208602905273,-178.550048828125
Chloroplast	92290	92311	RT,FL,YL,SP	-27.355274200439453,-471.4435729980469,-296.123046875,-215.2613525390625
Chloroplast	92374	92416	YL,RT	-242.06893920898438,-25.632478713989258
Chloroplast	92461	92484	RT	-26.3818
Chloroplast	92597	92623	PL,RT,FL,SP,YL	-1000.0,-63.906394958496094,-967.8232421875,-612.0552978515625,-460.1515197753906
Chloroplast	92656	92679	PL,SP,RT,YL,FL	-673.5919189453125,-414.6578063964844,-34.35564041137695,-293.16973876953125,-748.3550415039062
Chloroplast	92698	92723	SP,FL,YL,PL,RT	-221.8834228515625,-481.61566162109375,-320.5357666015625,-340.8911437988281,-35.02962112426758
Chloroplast	92738	92749	RT	-24.789
Chloroplast	92954	92975	YL,RT	-201.184814453125,-27.240079879760742
Chloroplast	93041	93066	SP,YL,FL,PL	-299.66845703125,-237.1209259033203,-445.132568359375,-304.8237609863281
Chloroplast	93069	93094	RT	-71.8023
Chloroplast	93121	93147	YL,RT,FL,SP	-230.79330444335938,-39.94630813598633,-448.6339111328125,-194.21038818359375
Chloroplast	93273	93298	YL	-171.92
Chloroplast	93431	93450	YL	-202.776
Chloroplast	93485	93514	RT,YL,SP,FL	-38.73973083496094,-243.6661376953125,-197.77969360351562,-461.2226257324219
Chloroplast	93539	93554	YL	-225.29
Chloroplast	93587	93598	RT,YL	-31.39873695373535,-172.7005157470703
Chloroplast	93709	93739	FL,YL,RT,SP,PL	-650.347900390625,-263.1253967285156,-39.82794189453125,-257.4543762207031,-358.0274963378906
Chloroplast	93785	93804	RT	-24.7383
Chloroplast	93842	93867	RT	-25.1701
Chloroplast	94021	94048	PL,SP,YL,RT,FL	-534.8549194335938,-336.0160827636719,-367.58306884765625,-41.53029251098633,-787.9301147460938
Chloroplast	94100	94128	SP,RT,FL,PL,YL	-352.4706115722656,-28.71624183654785,-900.400634765625,-572.4449462890625,-330.634033203125
Chloroplast	94255	94280	RT	-25.6369
Chloroplast	94287	94304	SP,YL,FL	-242.2619171142578,-207.54393005371094,-443.1634216308594
Chloroplast	94339	94375	RT,YL,SP,FL	-28.069868087768555,-222.4407958984375,-208.9385986328125,-477.129150390625
Chloroplast	94407	94418	RT	-23.961
Chloroplast	94468	94491	YL,SP,PL	-246.19522094726562,-220.953369140625,-308.68621826171875
Chloroplast	94579	94598	YL,RT	-230.17027282714844,-27.078781127929688
Chloroplast	94668	94693	YL,SP,FL,PL,RT	-265.3467712402344,-268.7017822265625,-591.3489379882812,-383.76165771484375,-32.53699493408203
Chloroplast	94746	94771	RT,YL	-27.113418579101562,-274.9961853027344
Chloroplast	94809	94839	FL,SP,YL,PL,RT	-1000.0,-552.4804077148438,-559.453857421875,-888.8160400390625,-46.50566482543945
Chloroplast	94888	94916	RT,YL	-46.40003204345703,-194.6993865966797
Chloroplast	95004	95035	FL,SP,RT,YL,PL	-662.9159545898438,-351.0536804199219,-53.07543182373047,-360.4120178222656,-530.5209350585938
Chloroplast	95196	95221	SP,YL,PL,FL,RT	-258.79693603515625,-210.55247497558594,-424.0690002441406,-526.5879516601562,-27.74675750732422
Chloroplast	95335	95364	RT,FL,PL,SP,YL	-34.143898010253906,-692.5888061523438,-493.9811706542969,-337.3926086425781,-282.30072021484375
Chloroplast	95488	95513	RT	-29.3414
Chloroplast	95547	95611	RT,SP,PL,YL,FL,SP	-24.66057777404785,-334.4278564453125,-532.3077392578125,-269.6391906738281,-776.2947998046875,-211.048583984375
Chloroplast	95612	95623	RT	-26.7835
Chloroplast	95659	95670	YL,SP,RT	-231.8198699951172,-235.13742065429688,-38.83772277832031
Chloroplast	95726	95765	SP,RT,FL,PL,YL,SP	-277.48223876953125,-55.82727813720703,-509.4244689941406,-349.71746826171875,-313.9797668457031,-193.45042419433594
Chloroplast	95866	95892	RT,YL,SP	-51.25076675415039,-223.13519287109375,-269.6872253417969
Chloroplast	95924	95941	RT,SP,FL,PL,YL	-47.25864028930664,-264.69586181640625,-576.952392578125,-387.6536560058594,-316.81378173828125
Chloroplast	96002	96027	YL,RT	-175.6378936767578,-36.12588119506836
Chloroplast	96071	96092	FL,PL,YL,SP,RT	-645.1325073242188,-440.0205078125,-353.5831298828125,-348.5483093261719,-30.462175369262695
Chloroplast	96225	96248	RT	-26.2666
Chloroplast	96254	96271	RT	-34.4134
Chloroplast	96313	96338	RT	-29.9099
Chloroplast	96421	96448	SP,YL,PL,FL,RT	-273.9688720703125,-224.414794921875,-392.3426208496094,-511.8876647949219,-33.49749755859375
Chloroplast	96497	96514	YL,RT	-191.89376831054688,-23.44890594482422
Chloroplast	96585	96600	YL,SP,FL,RT	-212.4923095703125,-239.40585327148438,-440.32000732421875,-34.08517074584961
Chloroplast	96614	96635	RT,YL,FL,SP,PL	-34.00003433227539,-278.2562561035156,-541.8228149414062,-284.01123046875,-422.0669250488281
Chloroplast	96665	96691	YL,RT	-192.0719451904297,-26.265092849731445
Chloroplast	96806	96823	RT	-23.5535
Chloroplast	96866	96883	SP,PL,RT,YL,FL	-257.34490966796875,-338.22882080078125,-54.63587951660156,-238.02439880371094,-480.2243347167969
Chloroplast	96911	96926	RT	-23.5116
Chloroplast	96990	97018	SP,YL,RT	-191.53591918945312,-268.45635986328125,-28.62644386291504
Chloroplast	97142	97157	YL,SP,RT	-204.73556518554688,-226.03146362304688,-31.86461067199707
Chloroplast	97179	97196	SP,FL,PL,YL	-298.43994140625,-637.4033203125,-398.9850769042969,-294.26959228515625
Chloroplast	97207	97234	SP,YL,RT	-196.5325469970703,-217.55091857910156,-24.95276641845703
Chloroplast	97282	97297	RT	-28.4074
Chloroplast	97353	97378	YL,SP,FL,PL,RT	-354.3624572753906,-390.2560119628906,-728.8995361328125,-513.104736328125,-34.771446228027344
Chloroplast	97449	97476	RT,YL	-24.474224090576172,-203.4656982421875
Chloroplast	97532	97553	FL,SP,YL,RT,PL	-440.0173645019531,-244.63392639160156,-314.5792541503906,-65.88140869140625,-347.0208740234375
Chloroplast	97605	97628	RT	-29.367
Chloroplast	97691	97714	PL,SP,RT,YL,FL	-497.9609375,-445.6172790527344,-78.6999282836914,-490.1096496582031,-785.1011352539062
Chloroplast	97765	97790	RT	-32.4727
Chloroplast	97944	97957	RT	-34.4442
Chloroplast	97972	97983	YL	-170.515
Chloroplast	98131	98150	YL,FL	-202.72427368164062,-448.8201599121094
Chloroplast	98183	98206	YL	-176.004
Chloroplast	98259	98280	RT	-27.1553
Chloroplast	98316	98327	YL	-186.037
Chloroplast	98352	98365	RT	-23.0143
Chloroplast	98658	98683	YL	-183.722
Chloroplast	98728	98741	RT	-33.5917
Chloroplast	99013	99034	PL,RT,YL,SP,FL	-472.52227783203125,-48.72383499145508,-334.859619140625,-357.5725402832031,-812.3370361328125
Chloroplast	99067	99097	YL,PL,RT,FL,SP	-406.433837890625,-522.233154296875,-35.98253631591797,-1000.0,-410.47039794921875
Chloroplast	99142	99167	FL,YL,SP,RT,PL	-886.5111694335938,-314.10394287109375,-399.84161376953125,-36.314422607421875,-567.9413452148438
Chloroplast	99625	99664	FL,YL,SP,PL,RT	-453.81134033203125,-221.96664428710938,-237.87335205078125,-354.9114990234375,-27.25063705444336
Chloroplast	99818	99850	YL,SP,PL,FL	-215.87998962402344,-208.49014282226562,-325.66845703125,-425.3703308105469
Chloroplast	100603	100629	PL,YL	-316.96844482421875,-192.71263122558594
Chloroplast	101079	101100	FL	-456.737
Chloroplast	101431	101453	PL,FL	-328.4913635253906,-528.5595703125
Chloroplast	101992	102027	PL,FL,SP	-306.4283752441406,-446.3785095214844,-192.86663818359375
Chloroplast	102433	102454	SP,FL,PL	-225.89849853515625,-535.1407470703125,-394.09149169921875
Chloroplast	102529	102544	PL,FL	-342.2637939453125,-437.89691162109375
Chloroplast	102936	102961	PL,RT,FL,SP	-313.9515686035156,-23.71584701538086,-507.8466491699219,-199.281005859375
Chloroplast	102991	103016	RT,SP,YL,PL,FL	-25.201631546020508,-245.9607391357422,-215.6999053955078,-402.65411376953125,-513.2939453125
Chloroplast	103230	103255	YL,FL,PL,SP	-190.2595977783203,-652.9531860351562,-453.83514404296875,-247.7255859375
Chloroplast	103367	103394	FL,RT,YL,PL,SP	-1000.0,-26.645004272460938,-364.9723815917969,-939.6227416992188,-518.64013671875
Chloroplast	103435	103465	FL,PL,YL,SP	-618.3574829101562,-423.5791015625,-217.35870361328125,-233.86412048339844
Chloroplast	103568	103593	FL,PL,YL,SP	-541.2308349609375,-351.47479248046875,-176.73678588867188,-214.4318084716797
Chloroplast	103628	103649	SP,FL	-202.36566162109375,-437.2427673339844
Chloroplast	105062	105087	PL,FL,SP	-371.98443603515625,-483.89996337890625,-201.1876220703125
Chloroplast	105425	105450	PL,FL,YL,SP	-411.960693359375,-523.941650390625,-179.32113647460938,-222.06065368652344
Chloroplast	105771	105796	FL	-471.596
Chloroplast	106605	106630	FL,PL,SP,YL	-629.4051513671875,-392.8880615234375,-229.47731018066406,-217.42190551757812
Chloroplast	106691	106708	YL	-181.166
Chloroplast	106819	106849	RT,FL,SP,YL,PL	-27.590682983398438,-1000.0,-522.7369384765625,-390.7176208496094,-957.2218627929688
Chloroplast	106978	106997	SP,FL,YL,PL	-250.78782653808594,-575.6126708984375,-211.91453552246094,-398.5810546875
Chloroplast	107057	107076	YL,FL,PL,SP	-217.85296630859375,-570.693603515625,-356.9147644042969,-206.3555908203125
Chloroplast	107131	107152	FL,SP,PL	-529.7041625976562,-217.06629943847656,-333.8696594238281
Chloroplast	107195	107221	RT,SP,FL,PL,YL	-24.49778938293457,-348.93408203125,-837.7786865234375,-528.3643798828125,-276.3227844238281
Chloroplast	107317	107342	FL,SP,PL,YL	-652.4661865234375,-277.30828857421875,-456.0255432128906,-203.47662353515625
Chloroplast	107661	107686	SP,PL,FL,YL	-270.0325927734375,-455.9007873535156,-625.906005859375,-217.99449157714844
Chloroplast	107836	107857	YL,SP,FL,PL	-192.10585021972656,-269.8306579589844,-627.7941284179688,-428.5009460449219
Chloroplast	107902	107927	PL,SP,FL,YL	-413.0379943847656,-242.08360290527344,-535.3483276367188,-209.40708923339844
Chloroplast	107974	107999	FL,SP	-461.0190734863281,-196.98095703125
Chloroplast	108072	108095	FL,PL	-516.2966918945312,-328.1570739746094
Chloroplast	108130	108160	PL,YL,FL,SP	-489.8878173828125,-210.62062072753906,-711.985107421875,-255.88345336914062
Chloroplast	108560	108583	FL,PL	-552.7639770507812,-371.824951171875
Chloroplast	108664	108689	SP,FL,PL,YL	-275.9832763671875,-622.0940551757812,-438.7944030761719,-196.47108459472656
Chloroplast	108831	108852	FL	-471.4
Chloroplast	108997	109020	FL,PL,SP	-573.7186889648438,-374.4423522949219,-199.18792724609375
Chloroplast	109324	109345	PL,FL,YL,SP	-379.7297058105469,-516.649169921875,-183.10433959960938,-206.4800567626953
Chloroplast	109487	109512	YL,SP,FL,PL	-217.7939453125,-219.14833068847656,-481.5322265625,-342.3343200683594
Chloroplast	109559	109584	FL,SP,PL	-539.2318725585938,-207.2543487548828,-319.583984375
Chloroplast	109748	109773	FL	-464.448
Chloroplast	109812	109835	FL,PL,SP	-534.3368530273438,-368.3528747558594,-215.34742736816406
Chloroplast	110634	110659	YL,FL,PL,SP	-179.8035430908203,-844.8020629882812,-577.4536743164062,-318.0790100097656
Chloroplast	112059	112088	SP,RT,PL,YL,FL	-229.88182067871094,-31.80079460144043,-399.3175048828125,-204.11634826660156,-525.9298706054688
Chloroplast	112128	112153	PL	-303.975
Chloroplast	112371	112396	FL	-445.581
Chloroplast	112591	112617	FL,PL,SP,YL	-651.464111328125,-462.0035705566406,-250.23573303222656,-209.0332794189453
Chloroplast	112751	112776	PL,FL,SP	-413.4953308105469,-560.8153076171875,-235.9432373046875
Chloroplast	112805	112830	PL	-307.892
Chloroplast	113108	113126	SP,PL,FL	-277.60223388671875,-497.4330749511719,-671.5900268554688
Chloroplast	113161	113188	SP,YL,FL,PL	-283.6920471191406,-240.49546813964844,-822.0543212890625,-530.3106689453125
Chloroplast	113313	113324	PL,FL	-305.7789001464844,-426.99505615234375
Chloroplast	113546	113565	FL,PL,SP,YL	-679.5874633789062,-419.3882141113281,-231.8737335205078,-191.18678283691406
Chloroplast	113967	113989	FL,PL	-531.6248779296875,-356.4081726074219
Chloroplast	114320	114341	FL	-444.509
Chloroplast	114791	114816	YL	-176.753
Chloroplast	115569	115595	YL,SP,FL,PL	-197.01913452148438,-233.95277404785156,-492.5837097167969,-316.3507080078125
Chloroplast	115718	115743	RT	-27.3495
Chloroplast	115764	115795	RT,YL,PL,FL,SP	-27.304014205932617,-200.66070556640625,-363.39276123046875,-481.573486328125,-232.35316467285156
Chloroplast	115872	115893	RT	-23.4073
Chloroplast	115935	115954	YL	-181.208
Chloroplast	116252	116278	SP,RT,FL,YL,PL	-344.080810546875,-32.428932189941406,-871.5739135742188,-284.0081481933594,-593.7145385742188
Chloroplast	116322	116353	FL,PL,SP,RT,YL	-1000.0,-552.1990356445312,-414.1597595214844,-25.93752670288086,-380.03900146484375
Chloroplast	116386	116407	YL,SP,PL,RT,FL	-337.08221435546875,-312.3365783691406,-495.19000244140625,-38.7563362121582,-774.0789184570312
Chloroplast	116442	116467	RT	-29.2143
Chloroplast	116680	116691	RT	-23.8129
Chloroplast	116737	116762	YL,RT	-199.8386688232422,-25.59833335876465
Chloroplast	116815	116828	RT	-25.7078
Chloroplast	116947	116958	RT	-24.8733
Chloroplast	116977	116996	RT	-22.9951
Chloroplast	117055	117068	YL	-171.769
Chloroplast	117225	117236	YL	-180.218
Chloroplast	117270	117289	YL,FL	-200.3400421142578,-428.8245849609375
Chloroplast	117371	117396	RT	-24.9352
Chloroplast	117437	117460	RT	-25.2705
Chloroplast	117463	117476	RT	-32.762
Chloroplast	117517	117532	RT	-26.975
Chloroplast	117645	117656	RT	-32.7487
Chloroplast	117706	117729	PL,SP,YL,FL,RT	-479.4763488769531,-411.26287841796875,-485.1313781738281,-739.9561767578125,-64.21443939208984
Chloroplast	117792	117815	RT	-32.4003
Chloroplast	117862	117888	RT,YL,FL,PL,SP	-82.0868911743164,-290.35174560546875,-463.11004638671875,-303.56573486328125,-242.61622619628906
Chloroplast	117944	117971	YL,FL,SP,RT	-221.7205352783203,-463.0414733886719,-195.8912811279297,-30.16564178466797
Chloroplast	118043	118068	SP,PL,YL,RT,FL	-364.0528564453125,-509.5845642089844,-386.9435729980469,-44.77894973754883,-800.6254272460938
Chloroplast	118122	118137	RT	-33.2056
Chloroplast	118195	118212	YL	-226.338
Chloroplast	118224	118241	FL,SP,RT,PL,YL	-663.1404418945312,-279.1776428222656,-27.411258697509766,-397.6356201171875,-315.2403259277344
Chloroplast	118264	118278	RT,YL,SP	-34.64701461791992,-191.90884399414062,-208.26864624023438
Chloroplast	118402	118427	YL,RT	-259.0023193359375,-33.35197448730469
Chloroplast	118535	118554	YL,RT,SP,FL,PL	-258.93603515625,-54.27098846435547,-255.51718139648438,-504.0250244140625,-326.3755798339844
Chloroplast	118634	118647	RT	-32.1328
Chloroplast	118738	118755	RT	-30.8831
Chloroplast	118784	118806	RT,PL,YL,SP,FL	-23.109609603881836,-349.0606994628906,-308.08660888671875,-318.5052490234375,-522.7012939453125
Chloroplast	118814	118835	RT,SP,YL,FL,PL	-41.93922805786133,-244.60110473632812,-198.67933654785156,-464.370849609375,-321.02825927734375
Chloroplast	118906	118919	YL	-183.939
Chloroplast	118972	118999	RT,YL,PL,FL,SP	-36.28605270385742,-232.93466186523438,-359.41839599609375,-470.702880859375,-312.0289306640625
Chloroplast	119091	119104	SP,RT	-204.95289611816406,-33.148223876953125
Chloroplast	119149	119166	YL	-170.798
Chloroplast	119332	119349	FL,PL,YL,SP,RT	-647.1007690429688,-436.3860778808594,-346.09466552734375,-346.2767028808594,-33.25872039794922
Chloroplast	119393	119418	RT	-33.4345
Chloroplast	119480	119495	SP,FL,RT,PL,YL	-252.16818237304688,-551.8580932617188,-46.709415435791016,-356.67950439453125,-303.4784851074219
Chloroplast	119528	119550	SP,YL,RT	-248.0181121826172,-240.51593017578125,-42.43782043457031
Chloroplast	119655	119694	SP,RT,FL,PL,YL,SP	-211.1294708251953,-54.7763786315918,-515.3345947265625,-368.7523193359375,-328.6817932128906,-286.32855224609375
Chloroplast	119736	119761	RT,YL,SP	-39.770896911621094,-214.5767364501953,-244.74534606933594
Chloroplast	119787	119808	RT	-25.2818
Chloroplast	119809	119872	PL,SP,FL,YL,RT,PL,SP	-327.5007019042969,-198.7320098876953,-1000.0,-291.33270263671875,-26.15959930419922,-544.23046875,-315.737548828125
Chloroplast	119906	119931	RT	-31.2028
Chloroplast	120056	120085	PL,SP,YL,FL,RT	-516.6605224609375,-364.4080505371094,-301.8406066894531,-739.206787109375,-35.63369369506836
Chloroplast	120200	120223	YL,SP,FL,PL	-234.57763671875,-260.4228210449219,-567.0357055664062,-376.39739990234375
Chloroplast	120280	120295	RT	-29.4551
Chloroplast	120329	120354	RT	-29.2196
Chloroplast	120385	120416	PL,YL,RT,SP,FL	-511.95989990234375,-361.6040344238281,-36.48688888549805,-338.754150390625,-665.2885131835938
Chloroplast	120504	120532	YL,RT	-194.93734741210938,-29.686826705932617
Chloroplast	120579	120611	FL,RT,SP,YL,PL	-1000.0,-53.49264144897461,-592.5136108398438,-539.9042358398438,-885.6423950195312
Chloroplast	120644	120670	RT,YL,SP	-24.67809295654297,-268.8726501464844,-192.7191162109375
Chloroplast	120722	120752	RT,SP,PL,FL,YL	-30.085895538330078,-254.76333618164062,-402.164306640625,-617.2296142578125,-279.99310302734375
Chloroplast	120805	120841	SP,RT,YL	-194.71192932128906,-28.875925064086914,-243.2642822265625
Chloroplast	120929	120952	YL,SP,PL	-241.83837890625,-205.30776977539062,-312.5548400878906
Chloroplast	121002	121013	RT	-24.0309
Chloroplast	121045	121079	FL,YL,SP,RT	-489.1338806152344,-226.84182739257812,-219.95875549316406,-37.845367431640625
Chloroplast	121108	121133	RT,SP,FL,YL,PL	-25.793149948120117,-255.89154052734375,-493.2588806152344,-188.72235107421875,-319.1919250488281
Chloroplast	121150	121175	RT	-31.8219
Chloroplast	121294	121319	FL,PL,RT,SP,YL	-1000.0,-634.1441040039062,-38.54315948486328,-421.11376953125,-378.6408996582031
Chloroplast	121372	121399	YL,SP,RT,FL,PL	-426.2532958984375,-411.7169189453125,-51.09221649169922,-857.6834716796875,-557.8309936523438
Chloroplast	121558	121583	RT	-25.2689
Chloroplast	121613	121634	SP,YL,RT,PL,FL	-290.6623840332031,-255.90785217285156,-25.995576858520508,-411.5567932128906,-564.4776611328125
Chloroplast	121681	121712	RT,YL,SP,FL,PL	-31.77911376953125,-358.8223571777344,-383.3063049316406,-812.9214477539062,-509.17596435546875
Chloroplast	121821	121833	RT,YL	-41.170711517333984,-199.04400634765625
Chloroplast	121865	121880	YL	-213.471
Chloroplast	121906	121934	FL,SP,PL,YL,RT	-515.5149536132812,-218.55709838867188,-317.2931823730469,-290.4279479980469,-46.506290435791016
Chloroplast	121969	121988	YL	-204.267
Chloroplast	122214	122239	YL	-180.513
Chloroplast	122276	122297	YL,FL,SP,RT	-246.26126098632812,-449.7749938964844,-191.6961212158203,-29.785091400146484
Chloroplast	122353	122378	RT,YL,SP	-61.249210357666016,-248.01910400390625,-314.35784912109375
Chloroplast	122444	122465	YL,RT,SP	-215.7694549560547,-37.805912017822266,-197.896240234375
Chloroplast	122567	122590	RT	-25.7947
Chloroplast	122691	122721	RT,PL,SP,FL,YL	-35.139225006103516,-345.1531066894531,-229.30694580078125,-460.1298828125,-318.7121887207031
Chloroplast	122740	122763	RT,SP,YL,FL,PL	-31.693359375,-392.6344909667969,-299.189697265625,-789.8441162109375,-734.3125610351562
Chloroplast	122794	122821	PL,SP,FL,RT,YL	-1000.0,-625.5662841796875,-970.7297973632812,-45.786842346191406,-472.7493896484375
Chloroplast	122927	122955	YL,RT	-174.6417999267578,-28.757272720336914
Chloroplast	122993	123018	RT	-27.6541
Chloroplast	123022	123045	YL	-250.781
Chloroplast	123108	123129	FL,SP,YL,RT	-474.89764404296875,-191.24044799804688,-288.6993408203125,-29.548494338989258
Chloroplast	123184	123195	YL	-183.743
Chloroplast	123237	123262	PL,RT,SP,FL,YL	-455.4266357421875,-51.67436599731445,-295.07745361328125,-597.7072143554688,-332.443359375
Chloroplast	123313	123336	SP,FL,PL,YL,RT	-433.8232421875,-887.9822387695312,-565.047119140625,-433.6683044433594,-69.08233642578125
Chloroplast	123469	123492	RT,YL	-24.015697479248047,-173.6360626220703
Chloroplast	123744	123769	RT	-23.6946
Chloroplast	123964	123994	SP,YL,RT	-201.902587890625,-217.35545349121094,-30.864442825317383
Chloroplast	124067	124092	PL,RT,SP,YL,FL	-508.366943359375,-26.724716186523438,-305.8244323730469,-239.3805694580078,-625.9865112304688
Chloroplast	124156	124177	PL,SP,YL,FL	-379.1363830566406,-216.5338897705078,-183.01724243164062,-449.6609191894531
Chloroplast	124256	124281	RT,YL,PL,FL,SP	-46.49928283691406,-290.9549255371094,-633.5442504882812,-869.7433471679688,-322.3240051269531
Chloroplast	124695	124718	SP	-224.647
Chloroplast	124958	124973	RT	-23.1655
Chloroplast	125043	125068	RT,SP,YL,FL,PL	-27.933347702026367,-227.18638610839844,-201.63232421875,-520.81494140625,-341.4617919921875
Chloroplast	125104	125137	SP,YL,RT	-210.75314331054688,-209.66595458984375,-33.41050338745117
Chloroplast	125182	125210	RT,SP	-24.05583953857422,-194.0888214111328
Chloroplast	125251	125276	YL,RT	-194.8282470703125,-38.909610748291016
Chloroplast	125573	125598	SP,YL,PL,FL,RT	-249.1662139892578,-207.7574005126953,-362.51947021484375,-489.932373046875,-34.24858856201172
Chloroplast	125658	125691	PL,SP,FL,YL	-320.4519958496094,-210.74761962890625,-448.6285095214844,-222.82969665527344
Chloroplast	125736	125753	SP	-195.732
Chloroplast	125987	126010	SP,FL,PL,YL	-252.39645385742188,-544.8367919921875,-337.9526062011719,-201.169189453125
Chloroplast	126032	126067	SP,PL,FL,YL	-280.83984375,-424.3877258300781,-545.6873779296875,-191.04258728027344
Chloroplast	126092	126113	SP,PL,FL	-199.46299743652344,-311.643310546875,-473.1282043457031
Chloroplast	126149	126166	SP	-194.003
Chloroplast	126450	126484	PL,FL,SP,YL	-458.5895080566406,-796.1690673828125,-300.18359375,-232.4906005859375
Chloroplast	126488	126515	PL,RT,FL	-483.7122497558594,-24.44819450378418,-442.8946838378906
Chloroplast	126569	126594	RT,PL,FL,SP,YL	-26.917810440063477,-790.9259643554688,-1000.0,-362.2755432128906,-298.2837219238281
Chloroplast	126623	126648	RT,FL,PL,SP,YL	-23.34111785888672,-688.6218872070312,-481.0744934082031,-258.1209411621094,-185.75177001953125
Chloroplast	126762	126791	RT,YL,PL,FL,SP	-33.05129623413086,-270.58514404296875,-504.75408935546875,-559.5791625976562,-323.6278381347656
Chloroplast	126881	126904	RT,PL,SP,FL,YL	-27.455944061279297,-709.3162231445312,-405.78155517578125,-969.1951904296875,-285.9299621582031
Chloroplast	126939	126958	RT,SP,YL,FL	-31.354969024658203,-221.81930541992188,-189.26004028320312,-426.723876953125
Chloroplast	126988	127011	RT,SP,FL,YL,PL	-28.201717376708984,-298.7579040527344,-643.3396606445312,-230.29624938964844,-529.991455078125
Chloroplast	127049	127062	PL,FL	-366.7690734863281,-504.1922302246094
Chloroplast	127097	127133	PL,SP,FL,YL,RT	-672.4262084960938,-393.5372314453125,-888.0364379882812,-303.4592590332031,-30.009035110473633
Chloroplast	127241	127266	RT,PL,SP,YL,FL	-24.08024787902832,-688.926513671875,-382.8769226074219,-280.6611633300781,-927.5184326171875
Chloroplast	127342	127365	PL,FL,SP	-429.6076965332031,-579.8535766601562,-223.36578369140625
Chloroplast	127557	127582	FL,YL,PL,SP	-1000.0,-274.17193603515625,-678.7328491210938,-333.37396240234375
Chloroplast	127590	127618	FL,PL	-595.9249877929688,-320.2860412597656
Chloroplast	127930	127953	SP,FL,PL,YL	-274.8053283691406,-631.6649780273438,-456.2289733886719,-203.41864013671875
Chloroplast	127975	128000	SP,PL,RT,YL,FL	-284.0699157714844,-441.7323303222656,-25.98101043701172,-214.72601318359375,-593.8349609375
Chloroplast	128124	128149	RT	-24.0054
Chloroplast	128178	128201	SP,YL,PL,FL	-311.5289001464844,-217.54371643066406,-515.9893798828125,-714.1493530273438
Chloroplast	128281	128294	PL,FL	-337.07855224609375,-429.372802734375
Chloroplast	128348	128365	RT,PL,FL,SP	-23.949939727783203,-362.9877014160156,-463.72412109375,-202.4766387939453
Chloroplast	128598	128626	SP,RT,FL,YL,PL	-350.8399353027344,-31.80079460144043,-849.274169921875,-281.25726318359375,-583.0695190429688
Chloroplast	128795	128820	FL	-447.621
Chloroplast	129090	129111	PL	-307.424
Chloroplast	129168	129196	FL,SP,YL,PL	-628.7426147460938,-266.68450927734375,-268.5577697753906,-448.6069641113281
Chloroplast	129234	129259	RT	-27.2402
Chloroplast	129344	129363	FL,SP,PL,YL	-682.3030395507812,-262.8009338378906,-428.000732421875,-220.91029357910156
Chloroplast	129428	129449	YL	-170.453
Chloroplast	129495	129520	PL	-304.15
Chloroplast	129650	129675	YL	-176.147
Chloroplast	130413	130435	RT,YL,SP,FL	-25.341506958007812,-197.40133666992188,-192.1436309814453,-433.5756530761719
Chloroplast	130470	130497	SP,YL,PL,FL	-202.85105895996094,-220.95166015625,-379.36309814453125,-579.1220092773438
Chloroplast	130669	130699	YL,PL,FL,SP	-180.7266845703125,-336.75311279296875,-507.9363708496094,-210.1549072265625
Chloroplast	130834	130857	YL	-188.512
Chloroplast	131065	131084	FL,YL,RT	-502.4186706542969,-184.8536834716797,-23.753738403320312
Chloroplast	131236	131259	YL,FL	-175.87127685546875,-442.9941711425781
Chloroplast	131344	131369	YL,FL	-226.36297607421875,-443.8691101074219
Chloroplast	131554	131580	RT,YL,PL	-24.829936981201172,-185.16354370117188,-322.1297607421875
Chloroplast	132346	132371	YL	-174.571
Chloroplast	132402	132427	YL,PL	-219.01060485839844,-320.5693054199219
Chloroplast	132885	132911	RT,FL,YL,PL,SP	-32.262184143066406,-913.0575561523438,-315.13177490234375,-590.5760498046875,-342.3458557128906
Chloroplast	133001	133020	YL,PL,FL	-203.6061553955078,-311.3047180175781,-425.943115234375
Chloroplast	133975	134000	FL,SP,PL,YL	-1000.0,-417.90716552734375,-746.4354858398438,-315.1965026855469
Chloroplast	134051	134074	PL,FL,YL,SP,RT	-586.4450073242188,-844.2081909179688,-356.8971252441406,-358.45770263671875,-42.482872009277344
Chloroplast	134156	134188	FL,SP,PL,RT,YL	-1000.0,-494.8341064453125,-849.1365356445312,-52.83565902709961,-466.260986328125
Chloroplast	134272	134293	SP,PL,RT,YL	-274.4315490722656,-435.23272705078125,-23.229137420654297,-285.2410583496094
Chloroplast	134526	134549	YL,FL	-205.81910705566406,-525.5445556640625
Chloroplast	134642	134661	PL,FL,SP	-354.45269775390625,-473.9483642578125,-193.80055236816406
Chloroplast	134998	135024	RT,PL,SP,FL,YL	-31.80983543395996,-605.1889038085938,-348.53564453125,-803.1844482421875,-363.5389404296875
Chloroplast	135230	135253	YL,RT,PL,SP,FL	-198.48133850097656,-24.882925033569336,-402.3018493652344,-208.53306579589844,-438.86370849609375
Chloroplast	135355	135374	RT	-23.9024

## Sheet: Supplemental Data 4
Supplemental Data 4. Footprints information of S.bicolor
Chloroplast	Start	End	Tissues	log10 (Wellington P-value)
Chloroplast	84	117	FL,PL,YL,RT	-262.7671813964844,-233.8798370361328,-531.0681762695312,-526.6889038085938
Chloroplast	173	198	FL,PL,YL,RT	-314.3810729980469,-260.7685852050781,-554.399658203125,-448.0605163574219
Chloroplast	210	231	YL	-325.446
Chloroplast	349	368	RT,YL,FL	-351.9519348144531,-405.3377685546875,-226.64395141601562
Chloroplast	568	593	YL,FL	-447.67852783203125,-216.88409423828125
Chloroplast	760	783	FL,SP,RT,PL,YL	-273.2326354980469,-104.91570281982422,-308.5958251953125,-204.75051879882812,-365.0491027832031
Chloroplast	903	914	YL	-314.289
Chloroplast	1121	1142	FL,PL,RT,YL	-244.6833038330078,-215.2504425048828,-310.00537109375,-358.5224609375
Chloroplast	1378	1412	YL,FL,SP,RT,PL	-499.4770812988281,-264.9768981933594,-132.40577697753906,-361.5389709472656,-218.31033325195312
Chloroplast	1526	1551	PL,FL	-232.1910400390625,-218.86831665039062
Chloroplast	1586	1611	PL	-254.496
Chloroplast	1725	1749	YL,PL,FL,RT	-336.2455139160156,-236.52279663085938,-278.6876220703125,-287.6595458984375
Chloroplast	1837	1860	YL	-322.519
Chloroplast	2070	2097	RT,PL,FL,YL	-385.9952087402344,-217.31838989257812,-267.92303466796875,-614.2942504882812
Chloroplast	2171	2194	YL	-325.39
Chloroplast	2333	2358	YL	-467.905
Chloroplast	2590	2603	YL	-334.382
Chloroplast	2639	2662	PL,YL,SP,RT	-246.61627197265625,-500.4272766113281,-125.71885681152344,-311.5724182128906
Chloroplast	2796	2821	RT,YL	-299.660400390625,-440.0862121582031
Chloroplast	2935	2952	YL	-401.83
Chloroplast	3116	3146	RT,YL,FL,PL	-291.4363708496094,-479.91192626953125,-261.6893615722656,-245.97381591796875
Chloroplast	3302	3327	FL,PL,YL,RT	-270.09130859375,-232.30369567871094,-407.9423522949219,-288.1968994140625
Chloroplast	3460	3485	RT,YL	-290.2334289550781,-402.8707275390625
Chloroplast	3591	3616	YL	-357.196
Chloroplast	3939	3958	YL	-320.092
Chloroplast	4063	4088	PL,YL,RT	-295.0908203125,-475.6271667480469,-345.60040283203125
Chloroplast	4194	4222	FL,YL,RT,PL,SP	-295.82550048828125,-733.0934448242188,-501.90948486328125,-377.1985778808594,-135.19033813476562
Chloroplast	4258	4289	PL,FL,RT,YL	-237.36859130859375,-239.9425048828125,-335.9127197265625,-630.434326171875
Chloroplast	4306	4331	RT,PL	-295.2160339355469,-194.7443389892578
Chloroplast	4489	4514	YL	-425.166
Chloroplast	4666	4693	RT,YL,PL,SP,FL	-595.8906860351562,-775.1857299804688,-443.185302734375,-198.53094482421875,-445.2436218261719
Chloroplast	4856	4879	YL,PL	-390.7612609863281,-196.72406005859375
Chloroplast	5370	5395	YL	-348.252
Chloroplast	5448	5469	YL	-358.72
Chloroplast	6351	6376	RT,YL	-343.31048583984375,-413.41046142578125
Chloroplast	6619	6644	YL	-582.71
Chloroplast	6708	6733	YL,PL,RT,FL	-500.67596435546875,-261.9667663574219,-341.6962585449219,-228.2191619873047
Chloroplast	6944	6970	RT,FL,PL,YL	-441.12518310546875,-296.1266784667969,-301.43975830078125,-799.7838745117188
Chloroplast	7101	7122	YL,RT,PL	-550.1944580078125,-340.7252502441406,-205.33238220214844
Chloroplast	7342	7374	SP,FL,YL,PL,RT	-115.65631103515625,-359.77777099609375,-658.6013793945312,-350.1731872558594,-507.87982177734375
Chloroplast	7429	7455	FL,YL,PL,RT,SP	-355.9772644042969,-650.8567504882812,-342.547607421875,-517.4993896484375,-131.4447784423828
Chloroplast	7493	7519	YL,RT,PL	-442.5696716308594,-277.6236267089844,-209.83103942871094
Chloroplast	7560	7577	PL,YL	-228.436279296875,-301.0716552734375
Chloroplast	7611	7636	FL,PL,SP,RT,YL	-332.03515625,-295.5003356933594,-119.75782775878906,-456.15283203125,-463.5294494628906
Chloroplast	7830	7845	YL	-320.606
Chloroplast	8280	8303	PL,RT,FL,SP,YL	-268.963623046875,-297.7438049316406,-266.6305236816406,-108.82994842529297,-438.5494384765625
Chloroplast	8330	8356	PL,RT,YL,FL	-222.4513397216797,-276.25860595703125,-399.87921142578125,-270.2453918457031
Chloroplast	8373	8398	PL,SP,YL,FL,RT	-318.9570617675781,-147.2275848388672,-578.1884155273438,-309.0320129394531,-420.01287841796875
Chloroplast	8479	8504	RT,FL,PL,YL	-340.3591003417969,-230.7261199951172,-208.17794799804688,-647.5136108398438
Chloroplast	8590	8615	RT,YL,FL,PL	-397.6955261230469,-744.1159057617188,-264.73907470703125,-245.56478881835938
Chloroplast	8731	8761	RT,YL,PL,FL	-402.4864196777344,-743.4629516601562,-206.29930114746094,-263.96868896484375
Chloroplast	8878	8904	PL,YL,RT,FL	-235.6605682373047,-575.35791015625,-408.01593017578125,-276.12432861328125
Chloroplast	8995	9020	YL	-342.999
Chloroplast	9090	9115	YL	-383.528
Chloroplast	9212	9237	YL,RT	-424.46990966796875,-265.1748352050781
Chloroplast	9276	9301	YL,FL,RT,PL	-464.5396728515625,-247.84518432617188,-318.36279296875,-213.02835083007812
Chloroplast	9377	9396	YL	-334.874
Chloroplast	9524	9571	YL,RT	-399.963623046875,-324.3288879394531
Chloroplast	9630	9655	YL,RT,PL	-418.6158447265625,-294.7100830078125,-200.30355834960938
Chloroplast	9730	9755	YL,RT,PL	-438.10528564453125,-321.4129638671875,-204.77896118164062
Chloroplast	9787	9812	FL,PL,YL,RT	-226.92803955078125,-209.00466918945312,-501.81866455078125,-319.54937744140625
Chloroplast	9894	9918	PL,YL,FL,RT	-248.4254608154297,-424.2965393066406,-240.8621368408203,-318.6542663574219
Chloroplast	9963	9984	YL	-310.587
Chloroplast	10012	10029	YL	-301.613
Chloroplast	10145	10170	FL,RT,PL,YL,SP	-351.5956115722656,-480.81243896484375,-294.67645263671875,-537.1502075195312,-171.25115966796875
Chloroplast	10600	10625	PL	-207.774
Chloroplast	10829	10844	SP,YL,FL,RT,PL	-135.98268127441406,-427.26153564453125,-235.87808227539062,-309.57049560546875,-210.20404052734375
Chloroplast	10884	10907	PL,FL,RT,SP,YL	-299.32525634765625,-340.49365234375,-454.1117248535156,-166.34811401367188,-632.95947265625
Chloroplast	10941	10966	FL,YL,PL,SP,RT	-261.9895935058594,-378.20172119140625,-249.9502716064453,-105.15586853027344,-340.8450622558594
Chloroplast	11068	11089	YL,SP,PL,FL,RT	-329.7115478515625,-121.40476989746094,-257.51214599609375,-247.24388122558594,-320.91363525390625
Chloroplast	11263	11289	FL,RT,SP,PL	-268.2649230957031,-271.3640441894531,-114.7033462524414,-225.91995239257812
Chloroplast	11429	11454	SP,PL,FL,RT,YL	-113.69947814941406,-223.67318725585938,-217.65414428710938,-293.5008850097656,-354.4538269042969
Chloroplast	11488	11500	YL,SP,RT,PL,FL	-588.60400390625,-130.7065887451172,-434.31707763671875,-266.20184326171875,-366.6923522949219
Chloroplast	11529	11550	SP,YL,FL,RT,PL	-241.46609497070312,-1000.0,-640.11669921875,-883.146484375,-527.1355590820312
Chloroplast	11576	11599	SP,FL,PL,RT,YL	-153.1157684326172,-332.4064025878906,-278.6559143066406,-442.21820068359375,-457.8203430175781
Chloroplast	11679	11698	SP,FL,RT,PL,YL	-125.1785659790039,-281.947509765625,-381.4687194824219,-237.2888641357422,-389.0282897949219
Chloroplast	11782	11809	RT,YL,SP,PL	-265.37554931640625,-363.6083068847656,-127.41991424560547,-196.55130004882812
Chloroplast	11885	11910	SP,FL,PL,RT,YL	-111.0936279296875,-236.15245056152344,-218.52658081054688,-294.84552001953125,-354.2408752441406
Chloroplast	12009	12030	FL,PL,SP,YL	-294.1808776855469,-249.36936950683594,-137.6807403564453,-392.6932067871094
Chloroplast	12081	12098	PL,FL,SP,RT,YL	-300.0224914550781,-300.42388916015625,-124.89673614501953,-348.2395324707031,-410.1942443847656
Chloroplast	12149	12170	FL,PL,SP,RT,YL	-273.6108703613281,-252.4705047607422,-116.41584777832031,-339.04144287109375,-389.83319091796875
Chloroplast	12245	12268	PL,SP,FL,YL,RT	-291.794921875,-134.84182739257812,-314.6594543457031,-484.93701171875,-391.1419372558594
Chloroplast	12312	12335	FL,YL,RT,SP,PL	-289.4664611816406,-503.12591552734375,-411.3110656738281,-112.71778106689453,-235.25503540039062
Chloroplast	12363	12380	FL,YL,RT	-228.24803161621094,-364.3818054199219,-270.83477783203125
Chloroplast	12387	12406	YL	-331.331
Chloroplast	12440	12457	FL,PL,YL,RT,SP	-344.9654846191406,-312.60186767578125,-558.3399658203125,-443.01434326171875,-133.20755004882812
Chloroplast	12619	12642	PL,RT	-203.59439086914062,-267.6181945800781
Chloroplast	12671	12696	FL	-216.549
Chloroplast	12744	12763	RT,PL,YL,FL	-374.257080078125,-245.6899871826172,-441.0824890136719,-248.19944763183594
Chloroplast	12798	12832	YL,RT,FL,PL	-463.98907470703125,-375.5052185058594,-240.4368896484375,-224.97824096679688
Chloroplast	12969	12992	YL	-302.924
Chloroplast	13046	13074	YL,RT,PL,FL	-498.64031982421875,-452.18145751953125,-293.32586669921875,-249.08831787109375
Chloroplast	13124	13149	YL,RT	-412.39056396484375,-326.5042419433594
Chloroplast	13190	13215	YL	-369.374
Chloroplast	13327	13352	PL,RT,FL,YL	-287.9748840332031,-409.4801025390625,-255.4375762939453,-439.51470947265625
Chloroplast	13520	13537	YL	-311.119
Chloroplast	13572	13602	RT,PL,FL,YL	-480.23272705078125,-326.2843933105469,-314.0058898925781,-497.1571044921875
Chloroplast	13648	13671	YL,PL,SP,RT,FL	-471.2747497558594,-346.3612060546875,-166.45822143554688,-467.1304626464844,-363.33270263671875
Chloroplast	13677	13702	YL	-322.764
Chloroplast	13774	13803	FL,SP,RT,YL,PL	-563.0846557617188,-210.887939453125,-735.6405639648438,-799.8019409179688,-509.6712646484375
Chloroplast	13962	13989	RT,YL,PL,SP,FL	-465.0168762207031,-449.7755432128906,-389.11138916015625,-172.25413513183594,-396.8348388671875
Chloroplast	14111	14132	PL	-261.316
Chloroplast	14140	14168	SP,FL,YL,RT,PL	-143.7882843017578,-317.2570495605469,-505.0666809082031,-389.4928283691406,-247.8493194580078
Chloroplast	14404	14423	PL,YL	-197.234130859375,-317.8582763671875
Chloroplast	14549	14572	YL	-379.823
Chloroplast	14590	14615	YL	-379.22
Chloroplast	14757	14774	YL	-315.298
Chloroplast	15115	15138	PL	-227.472
Chloroplast	15180	15199	YL,FL,RT,PL	-392.3240051269531,-221.57362365722656,-285.4996643066406,-236.6568603515625
Chloroplast	15210	15235	RT	-270.501
Chloroplast	15281	15298	PL,YL,RT,FL	-299.85107421875,-531.2487182617188,-428.5580139160156,-293.54473876953125
Chloroplast	15377	15396	PL,RT	-214.36007690429688,-272.4106140136719
Chloroplast	15677	15694	YL	-314.799
Chloroplast	15729	15750	RT,FL,SP,YL,PL	-445.8480224609375,-304.08526611328125,-129.5500946044922,-655.1076049804688,-336.34735107421875
Chloroplast	15785	15812	RT,YL	-290.6317138671875,-483.9169616699219
Chloroplast	15932	15957	SP,YL,PL,RT	-124.84475708007812,-478.7191162109375,-218.3181915283203,-303.4271545410156
Chloroplast	16222	16249	YL,PL,FL,RT	-609.7568969726562,-258.5209045410156,-270.2495422363281,-399.5909118652344
Chloroplast	16324	16351	RT,PL,YL	-307.3564758300781,-196.6748504638672,-347.23590087890625
Chloroplast	16558	16583	YL,PL,FL,RT	-543.5291137695312,-283.5491638183594,-304.40386962890625,-330.9957580566406
Chloroplast	16736	16761	YL,FL,PL,RT	-539.840087890625,-282.62255859375,-358.2270202636719,-492.0880126953125
Chloroplast	16924	16954	PL,YL	-213.45774841308594,-449.5279541015625
Chloroplast	17025	17055	YL,PL,FL,SP,RT	-872.3336791992188,-414.50994873046875,-368.859375,-146.3711395263672,-651.0380859375
Chloroplast	17206	17230	RT,PL,YL,FL	-330.2676696777344,-245.44960021972656,-395.656494140625,-219.67767333984375
Chloroplast	17276	17297	PL,YL	-208.0511474609375,-319.8673095703125
Chloroplast	17456	17483	RT,YL,PL,SP,FL	-407.31439208984375,-479.771484375,-259.6047668457031,-119.64411926269531,-249.078857421875
Chloroplast	17526	17539	YL,PL,FL,RT	-393.8080139160156,-214.32484436035156,-225.0177764892578,-313.57244873046875
Chloroplast	17563	17578	YL,RT	-371.3504333496094,-282.8123474121094
Chloroplast	17610	17635	YL,RT	-437.7635803222656,-269.1162109375
Chloroplast	17765	17790	YL,RT,SP,PL,FL	-833.7921752929688,-684.7388305664062,-122.7384033203125,-391.07568359375,-393.36749267578125
Chloroplast	17846	17867	FL	-257.928
Chloroplast	17874	17899	PL	-222.373
Chloroplast	18007	18032	SP,FL,PL	-130.06015014648438,-281.71234130859375,-260.0148010253906
Chloroplast	18033	18058	RT,YL	-490.21710205078125,-728.1685791015625
Chloroplast	18114	18141	PL,RT,YL,FL,SP	-298.9632873535156,-395.0430908203125,-466.10833740234375,-236.723388671875,-118.66088104248047
Chloroplast	18162	18181	YL,RT,FL,PL	-497.572509765625,-407.5099182128906,-279.3221740722656,-260.4665222167969
Chloroplast	18360	18385	PL,YL,RT	-241.45973205566406,-413.4137268066406,-285.1572570800781
Chloroplast	18827	18852	YL,RT	-477.4537353515625,-304.806884765625
Chloroplast	19027	19052	PL,YL,FL,RT	-258.8977966308594,-449.80596923828125,-236.39576721191406,-312.77166748046875
Chloroplast	19201	19224	YL	-367.787
Chloroplast	19409	19428	YL	-322.88
Chloroplast	19499	19520	PL	-242.618
Chloroplast	19994	20017	PL,FL,RT,YL	-324.25775146484375,-325.04522705078125,-413.4497985839844,-423.43414306640625
Chloroplast	20191	20216	RT	-265.969
Chloroplast	20309	20334	YL,SP,RT,PL,FL	-500.1618957519531,-120.40604400634766,-452.9256286621094,-297.01971435546875,-288.4754943847656
Chloroplast	20410	20436	PL,RT,YL	-229.78732299804688,-317.76275634765625,-368.0399475097656
Chloroplast	20493	20523	PL,RT,FL,YL,SP	-289.7380676269531,-395.199951171875,-272.3789367675781,-572.6849975585938,-115.38323974609375
Chloroplast	20613	20638	YL,RT,FL,PL	-372.8685302734375,-395.0968933105469,-246.62158203125,-232.06768798828125
Chloroplast	20770	20801	RT,YL,PL,SP	-393.6673583984375,-467.3089599609375,-227.33851623535156,-115.6549301147461
Chloroplast	20877	20900	PL,YL,RT	-207.5910186767578,-361.703125,-282.5791320800781
Chloroplast	21053	21072	RT,PL,SP,FL,YL	-438.0806579589844,-283.465576171875,-119.74954223632812,-271.8228454589844,-659.8895874023438
Chloroplast	21122	21147	YL	-317.755
Chloroplast	21187	21212	RT,YL	-322.83526611328125,-669.1478881835938
Chloroplast	21388	21413	RT,FL,YL,PL	-438.5211486816406,-255.26556396484375,-735.1463012695312,-238.72084045410156
Chloroplast	21737	21756	YL	-419.534
Chloroplast	21839	21854	YL	-429.488
Chloroplast	22052	22077	YL	-318.134
Chloroplast	22215	22245	PL,YL,RT,FL	-245.72555541992188,-459.4017333984375,-332.764892578125,-223.53489685058594
Chloroplast	22399	22424	YL	-382.868
Chloroplast	22507	22530	YL	-305.648
Chloroplast	22735	22758	RT,YL	-286.19708251953125,-317.0489196777344
Chloroplast	22911	22943	YL,RT,FL,PL	-460.854736328125,-351.5533142089844,-223.98114013671875,-219.4805145263672
Chloroplast	22988	23013	YL,FL,RT,PL	-385.54541015625,-217.15512084960938,-291.42315673828125,-198.20391845703125
Chloroplast	23134	23157	YL,RT	-366.6377258300781,-274.3285217285156
Chloroplast	23183	23213	YL,PL,RT	-302.7390441894531,-195.6919708251953,-282.2452392578125
Chloroplast	23492	23505	YL,RT	-352.3092956542969,-274.400634765625
Chloroplast	23634	23676	PL,RT,FL,YL	-217.06423950195312,-353.7046203613281,-235.67202758789062,-357.52716064453125
Chloroplast	23840	23863	RT,YL	-304.896484375,-372.3830261230469
Chloroplast	24174	24197	YL,RT,PL,FL,SP	-514.355712890625,-395.41595458984375,-256.90252685546875,-226.19741821289062,-127.1845474243164
Chloroplast	24232	24259	YL,RT,PL,FL,SP	-509.9480895996094,-509.5657043457031,-331.5989685058594,-303.9868469238281,-122.59203338623047
Chloroplast	24334	24365	PL,FL,YL,RT	-237.63389587402344,-233.3609619140625,-386.06781005859375,-321.1789245605469
Chloroplast	24390	24411	SP,YL,RT	-112.7586898803711,-432.9924011230469,-316.3887939453125
Chloroplast	24436	24455	YL	-301.795
Chloroplast	24487	24508	RT,YL	-293.3197021484375,-310.3448791503906
Chloroplast	24594	24619	PL	-203.827
Chloroplast	24762	24785	YL,FL,RT,PL,SP	-589.9451293945312,-317.5164489746094,-525.2459106445312,-333.47900390625,-159.62152099609375
Chloroplast	24864	24889	PL,SP,RT,YL,FL	-284.67816162109375,-128.22080993652344,-398.3134460449219,-448.7057189941406,-243.6375274658203
Chloroplast	25042	25067	RT	-293.519
Chloroplast	25118	25151	FL,SP,RT,PL,YL	-335.5239562988281,-110.5539779663086,-432.8116760253906,-334.5970764160156,-477.91644287109375
Chloroplast	25499	25524	RT,YL,FL,PL	-483.4751892089844,-775.6922607421875,-290.00787353515625,-262.93731689453125
Chloroplast	25775	25801	RT,YL	-277.1443786621094,-420.14251708984375
Chloroplast	25979	26004	PL	-203.968
Chloroplast	26082	26103	YL,RT	-385.46282958984375,-281.2424621582031
Chloroplast	26144	26157	YL	-344.02
Chloroplast	26234	26261	RT,FL,PL,YL,SP	-480.82415771484375,-322.27691650390625,-288.7738037109375,-738.7108154296875,-159.76910400390625
Chloroplast	26492	26511	SP,YL,RT,PL	-138.25038146972656,-490.5101013183594,-368.310302734375,-208.81228637695312
Chloroplast	26736	26767	PL,SP,RT,YL	-255.16258239746094,-107.19718933105469,-313.4874267578125,-314.0451965332031
Chloroplast	26802	26825	SP,YL,RT	-130.9262237548828,-511.7549743652344,-293.9169921875
Chloroplast	26844	26868	FL,SP,PL,YL,RT	-295.4710998535156,-159.6236572265625,-299.18988037109375,-414.82318115234375,-313.4643859863281
Chloroplast	27207	27230	YL	-341.826
Chloroplast	27267	27286	RT,PL,YL	-265.4574279785156,-195.17617797851562,-346.53656005859375
Chloroplast	27392	27417	PL	-223.302
Chloroplast	27455	27481	PL,FL,SP,RT,YL	-299.2098388671875,-251.6397247314453,-129.7314453125,-401.7383117675781,-461.2303771972656
Chloroplast	27504	27527	PL,FL,RT,YL	-287.2539367675781,-254.89981079101562,-323.2440490722656,-354.5017395019531
Chloroplast	27581	27600	FL,RT,YL	-217.33499145507812,-283.7454528808594,-351.271728515625
Chloroplast	27689	27704	YL,SP	-338.2833251953125,-118.35979461669922
Chloroplast	27750	27770	FL,RT,YL,SP,PL	-229.2165985107422,-282.6904296875,-349.3323059082031,-105.73184967041016,-215.67080688476562
Chloroplast	27856	27873	PL	-202.928
Chloroplast	27938	27963	PL,RT,YL,FL	-269.3833923339844,-372.86883544921875,-417.3056335449219,-239.3224334716797
Chloroplast	28010	28033	RT	-309.96
Chloroplast	28053	28072	RT	-269.567
Chloroplast	28109	28142	FL,YL,SP,PL,RT	-258.30316162109375,-586.92529296875,-133.14874267578125,-273.20849609375,-506.51751708984375
Chloroplast	28475	28500	RT,YL,FL	-392.7864990234375,-461.9333190917969,-234.04583740234375
Chloroplast	28555	28580	RT	-293.751
Chloroplast	28791	28814	PL	-201.072
Chloroplast	28856	28887	FL,PL,RT,YL,SP	-351.8807678222656,-329.6026306152344,-489.4014892578125,-476.3339538574219,-136.49522399902344
Chloroplast	29098	29123	SP,RT,YL	-112.48595428466797,-312.5034484863281,-309.6066589355469
Chloroplast	29373	29398	RT,YL	-391.3159484863281,-362.49658203125
Chloroplast	29479	29504	YL	-351.205
Chloroplast	30118	30135	YL	-308.547
Chloroplast	30190	30213	YL,RT,FL	-462.9104309082031,-375.64544677734375,-239.06454467773438
Chloroplast	30431	30448	YL,RT	-371.2035827636719,-287.2028503417969
Chloroplast	30629	30652	YL	-347.794
Chloroplast	31272	31293	YL	-379.39
Chloroplast	31514	31539	PL,RT	-197.14334106445312,-281.04852294921875
Chloroplast	31761	31786	RT,PL	-267.395263671875,-214.46041870117188
Chloroplast	32023	32048	YL	-329.248
Chloroplast	32146	32169	YL,RT,PL	-342.4588928222656,-310.8979187011719,-202.13307189941406
Chloroplast	32198	32223	YL	-420.304
Chloroplast	32350	32373	YL,RT	-379.8500061035156,-269.91912841796875
Chloroplast	33304	33329	YL	-302.671
Chloroplast	33415	33440	RT	-277.268
Chloroplast	33576	33601	YL	-373.196
Chloroplast	33812	33837	YL	-382.394
Chloroplast	33922	33943	YL,RT	-455.4824523925781,-371.54034423828125
Chloroplast	34095	34110	YL	-332.3
Chloroplast	34181	34194	YL	-318.893
Chloroplast	34297	34316	YL,RT,PL	-405.442626953125,-326.7818298339844,-196.4108123779297
Chloroplast	34363	34390	PL,FL,RT,YL,SP	-397.361328125,-378.4134216308594,-505.2549133300781,-687.8003540039062,-163.53921508789062
Chloroplast	34680	34697	YL	-313.474
Chloroplast	35049	35072	PL	-204.8
Chloroplast	35081	35102	YL,RT	-407.2995300292969,-281.902099609375
Chloroplast	35394	35417	PL,YL	-205.42677307128906,-434.1649169921875
Chloroplast	35474	35504	PL,FL,RT,YL	-292.24542236328125,-311.9446716308594,-552.491455078125,-741.717529296875
Chloroplast	35627	35652	RT,FL,SP,YL,PL	-488.5625915527344,-313.8935852050781,-122.45378112792969,-643.7095947265625,-339.13446044921875
Chloroplast	35737	35758	YL	-476.006
Chloroplast	35791	35810	YL	-314.235
Chloroplast	35853	35878	RT,PL,FL,YL	-384.0386962890625,-246.1486358642578,-222.4752655029297,-503.8641662597656
Chloroplast	35915	35940	YL	-437.57
Chloroplast	35963	35976	YL,RT	-480.3441162109375,-297.2297058105469
Chloroplast	36041	36068	FL,SP,RT,YL,PL	-304.6413269042969,-131.0139617919922,-390.8397521972656,-637.0166015625,-286.68115234375
Chloroplast	36142	36168	YL,PL	-371.7318420410156,-199.13613891601562
Chloroplast	36414	36439	YL	-385.091
Chloroplast	36674	36697	YL,PL,RT	-312.7054443359375,-243.02833557128906,-283.430908203125
Chloroplast	36712	36733	YL	-338.692
Chloroplast	36987	37012	YL,RT,SP,FL,PL	-520.1851806640625,-354.8040466308594,-104.60493469238281,-239.7327880859375,-217.18948364257812
Chloroplast	37052	37077	YL	-349.176
Chloroplast	37222	37248	RT,FL,PL,YL	-281.09442138671875,-223.52224731445312,-223.05661010742188,-354.89068603515625
Chloroplast	37287	37312	YL	-402.953
Chloroplast	37333	37360	FL,SP,RT,PL,YL	-283.27020263671875,-148.08334350585938,-430.3234558105469,-253.6558380126953,-561.25927734375
Chloroplast	37453	37485	PL,FL,RT,YL	-279.9169921875,-265.9349060058594,-297.65936279296875,-301.83428955078125
Chloroplast	37513	37539	SP,RT,PL,FL,YL	-147.9317169189453,-473.1614074707031,-274.5009460449219,-339.7645568847656,-517.834716796875
Chloroplast	37576	37598	SP,FL,YL,RT,PL	-153.34896850585938,-336.39337158203125,-530.1617431640625,-429.43597412109375,-273.9819641113281
Chloroplast	37681	37692	YL	-302.735
Chloroplast	37989	38008	SP,PL,FL,RT,YL	-112.9197998046875,-242.20106506347656,-237.80677795410156,-323.63458251953125,-354.896240234375
Chloroplast	38056	38081	SP,FL,PL,RT,YL	-115.47842407226562,-246.57676696777344,-230.67803955078125,-289.3370056152344,-326.8192138671875
Chloroplast	38182	38204	SP,YL,FL,RT	-110.47694396972656,-419.0435791015625,-229.13922119140625,-319.1622314453125
Chloroplast	38220	38243	SP,RT,FL,YL,PL	-119.24789428710938,-364.3461608886719,-250.77200317382812,-424.1888427734375,-204.50326538085938
Chloroplast	38448	38473	SP	-108.131
Chloroplast	38657	38680	YL	-320.651
Chloroplast	38731	38756	YL,RT,FL	-349.21478271484375,-273.5141296386719,-218.86996459960938
Chloroplast	38949	38974	RT	-264.56
Chloroplast	39054	39084	PL,YL,SP,FL,RT	-310.2615966796875,-440.44500732421875,-106.4761734008789,-233.6897430419922,-435.4001159667969
Chloroplast	39381	39406	PL,RT,FL,YL,SP	-219.20111083984375,-297.86859130859375,-223.52426147460938,-308.1007995605469,-104.84114837646484
Chloroplast	39539	39560	FL,PL,SP,RT,YL	-351.3267822265625,-305.9606018066406,-124.58745574951172,-470.8006591796875,-556.0716552734375
Chloroplast	39601	39627	FL,SP,RT,PL,YL	-526.7835083007812,-216.89794921875,-652.2491455078125,-412.6905517578125,-959.040283203125
Chloroplast	39727	39746	FL,PL,RT,YL,SP	-326.5250244140625,-265.69305419921875,-379.0114440917969,-535.5830688476562,-115.01628112792969
Chloroplast	39800	39825	SP,YL,FL,PL,RT	-140.39144897460938,-777.2909545898438,-437.5694580078125,-390.3843994140625,-546.5874633789062
Chloroplast	39868	39897	FL,PL,YL,SP,RT	-276.000732421875,-222.73077392578125,-489.1795959472656,-103.23597717285156,-417.9296875
Chloroplast	40015	40036	PL,RT,FL,YL	-213.40850830078125,-264.3680419921875,-221.7050323486328,-358.4065856933594
Chloroplast	40359	40384	SP,YL	-117.61433410644531,-312.09466552734375
Chloroplast	40435	40458	RT,YL,PL,FL,SP	-452.5025329589844,-538.2378540039062,-284.65753173828125,-258.3121643066406,-112.13945770263672
Chloroplast	40562	40579	SP,FL,PL	-117.7879867553711,-242.43045043945312,-216.46119689941406
Chloroplast	40726	40751	FL,YL,PL	-240.97332763671875,-309.6016540527344,-200.95094299316406
Chloroplast	40911	40936	PL,FL,SP,YL,RT	-273.4676513671875,-407.9873962402344,-168.9905548095703,-655.3585815429688,-495.51751708984375
Chloroplast	41097	41126	SP,YL,RT,PL,FL	-147.1715850830078,-516.432861328125,-404.74127197265625,-285.7438049316406,-374.35888671875
Chloroplast	41176	41191	PL,FL,RT,YL,SP	-299.0010681152344,-308.6813049316406,-300.85418701171875,-354.499755859375,-118.41175079345703
Chloroplast	41234	41262	YL,PL,RT,FL,SP	-473.5646057128906,-298.52972412109375,-417.935791015625,-407.8414611816406,-165.7986297607422
Chloroplast	41372	41406	SP,FL,RT,YL,PL	-152.45652770996094,-304.2022705078125,-356.21173095703125,-394.1202697753906,-262.4555358886719
Chloroplast	41452	41478	RT,PL,SP,FL,YL	-593.6544799804688,-471.5901794433594,-224.68585205078125,-509.58544921875,-706.0151977539062
Chloroplast	41584	41599	SP,YL	-129.13853454589844,-414.3313903808594
Chloroplast	41659	41685	YL,SP,FL,PL,RT	-498.3005676269531,-118.0203628540039,-377.49176025390625,-329.11895751953125,-448.0461120605469
Chloroplast	41868	41889	PL,SP,FL,YL,RT	-275.4839172363281,-192.66741943359375,-380.479736328125,-575.97900390625,-461.6768798828125
Chloroplast	41997	42022	YL,SP,PL,FL	-313.2806701660156,-118.56539154052734,-251.146484375,-261.56231689453125
Chloroplast	42074	42096	RT,SP,PL,YL,FL	-483.47503662109375,-193.39892578125,-338.4461364746094,-551.4774169921875,-432.15557861328125
Chloroplast	42243	42271	SP,PL,FL,RT	-116.19683837890625,-225.36402893066406,-288.1017761230469,-277.6102294921875
Chloroplast	42533	42570	FL,SP,PL,YL,RT	-304.1627502441406,-127.4369125366211,-228.44300842285156,-461.3980712890625,-341.9802551269531
Chloroplast	42664	42689	FL	-229.786
Chloroplast	42720	42736	YL,RT,SP,FL,PL	-385.3559265136719,-282.7388916015625,-131.83128356933594,-275.5748596191406,-215.24403381347656
Chloroplast	42774	42795	PL,FL,SP,RT,YL	-232.49966430664062,-336.9097595214844,-142.9260711669922,-447.0228271484375,-646.8433837890625
Chloroplast	42957	42972	SP	-105.192
Chloroplast	43026	43045	SP,YL,RT,PL,FL	-143.61769104003906,-557.29248046875,-418.4440002441406,-237.73013305664062,-368.6926574707031
Chloroplast	43142	43161	YL	-342.567
Chloroplast	43176	43197	FL	-227.961
Chloroplast	43342	43367	SP,FL	-108.00288391113281,-217.51666259765625
Chloroplast	43400	43423	YL,FL,PL,SP,RT	-591.2380981445312,-492.7353210449219,-386.3585510253906,-168.978271484375,-493.9041748046875
Chloroplast	43458	43483	FL,SP,PL,RT	-356.9609680175781,-112.24436950683594,-376.61138916015625,-305.97265625
Chloroplast	43544	43572	SP,YL,RT,PL,FL	-205.03248596191406,-695.0131225585938,-492.99639892578125,-426.0607604980469,-425.06353759765625
Chloroplast	43637	43660	YL	-314.471
Chloroplast	43695	43718	FL,SP,PL,RT,YL	-303.87579345703125,-129.2711181640625,-266.2290344238281,-334.09991455078125,-387.53900146484375
Chloroplast	43869	43892	YL	-355.905
Chloroplast	43933	43964	RT,YL	-280.80926513671875,-432.9111022949219
Chloroplast	43998	44017	RT,PL,YL,SP,FL	-473.21563720703125,-288.8570251464844,-675.6987915039062,-174.11831665039062,-377.34332275390625
Chloroplast	44075	44095	SP,FL,PL,RT,YL	-173.4887237548828,-371.1448669433594,-329.0539245605469,-472.9236145019531,-606.57373046875
Chloroplast	44299	44323	RT,FL,SP,PL,YL	-322.40936279296875,-251.44033813476562,-109.37513732910156,-227.06936645507812,-382.73101806640625
Chloroplast	44424	44447	FL,RT,YL,PL	-242.04502868652344,-319.0522155761719,-382.3309631347656,-207.52883911132812
Chloroplast	44485	44506	FL,RT,YL,PL	-318.6419677734375,-390.9490051269531,-448.0829162597656,-267.5224914550781
Chloroplast	44627	44653	YL,RT,SP	-449.0776672363281,-278.20977783203125,-105.03665924072266
Chloroplast	44659	44684	FL,PL,RT,YL	-272.9440002441406,-254.56729125976562,-402.4602966308594,-405.12420654296875
Chloroplast	44729	44754	YL,RT,FL,PL	-495.27728271484375,-368.09814453125,-227.4758758544922,-201.442138671875
Chloroplast	44813	44836	YL,PL,RT	-390.0703125,-201.43919372558594,-284.238525390625
Chloroplast	44871	44896	PL,FL,RT	-231.67373657226562,-244.5189666748047,-297.0850524902344
Chloroplast	45082	45106	RT,PL,SP,YL,FL	-474.8616943359375,-300.21673583984375,-168.6067657470703,-646.7625122070312,-327.0570373535156
Chloroplast	45226	45252	PL,YL	-221.50457763671875,-360.1118469238281
Chloroplast	45374	45397	FL,YL,SP,RT,PL	-343.013916015625,-573.1258544921875,-138.31643676757812,-440.99957275390625,-362.330810546875
Chloroplast	45462	45487	PL,SP,FL,YL,RT	-283.79925537109375,-114.41968536376953,-242.82713317871094,-404.3999328613281,-322.4326477050781
Chloroplast	45592	45607	YL,RT	-385.7391357421875,-270.6873779296875
Chloroplast	45701	45718	FL,PL,YL,RT,SP	-316.7143249511719,-285.2037658691406,-505.5945129394531,-410.03875732421875,-122.72811889648438
Chloroplast	45753	45764	SP,RT,YL	-111.17494201660156,-288.4732666015625,-355.07354736328125
Chloroplast	45809	45836	YL,RT,PL,FL,SP	-712.1439208984375,-561.3242797851562,-344.77496337890625,-375.5719299316406,-171.94009399414062
Chloroplast	45919	45945	YL,FL,RT,PL	-366.2651062011719,-243.26153564453125,-345.4394836425781,-206.6635284423828
Chloroplast	46103	46128	SP,YL,PL,FL,RT	-132.54583740234375,-614.67236328125,-309.1730041503906,-315.6614990234375,-416.3350524902344
Chloroplast	46210	46235	SP,PL,FL,RT,YL	-146.88510131835938,-486.4491271972656,-452.552001953125,-594.0015258789062,-721.4566650390625
Chloroplast	46274	46292	PL,YL,RT	-205.98170471191406,-382.04205322265625,-264.4601135253906
Chloroplast	46521	46546	YL,RT,PL,FL,SP	-571.5064697265625,-422.27655029296875,-378.2218322753906,-395.1072998046875,-160.73748779296875
Chloroplast	46756	46777	SP,RT,YL	-125.05628204345703,-309.8462219238281,-355.5958557128906
Chloroplast	46828	46843	YL,RT	-449.8371276855469,-313.2291259765625
Chloroplast	46890	46913	YL	-320.676
Chloroplast	46941	46964	YL,SP,PL,RT,FL	-460.2684631347656,-111.18403625488281,-238.55157470703125,-345.27215576171875,-242.3700714111328
Chloroplast	47231	47244	YL	-388.683
Chloroplast	47442	47465	YL	-339.943
Chloroplast	47523	47559	SP,FL,PL,RT,YL	-105.6287841796875,-245.26673889160156,-219.61557006835938,-287.5492248535156,-339.6733703613281
Chloroplast	47787	47814	SP,PL,YL,RT	-110.60999298095703,-244.2417449951172,-533.3104858398438,-363.70623779296875
Chloroplast	47897	47914	YL,RT,PL	-430.68255615234375,-291.6199035644531,-195.67222595214844
Chloroplast	47923	47938	YL	-374.248
Chloroplast	48004	48023	RT,YL	-315.002197265625,-440.5202331542969
Chloroplast	48374	48400	SP,YL,RT	-121.43330383300781,-458.9751892089844,-315.4773254394531
Chloroplast	48438	48459	YL	-357.902
Chloroplast	48503	48522	YL,RT,PL	-581.9529418945312,-375.0754699707031,-197.5279083251953
Chloroplast	48554	48587	RT,YL,FL,PL	-394.1602783203125,-704.3121948242188,-220.38394165039062,-227.6712646484375
Chloroplast	48814	48835	YL,RT	-520.1124267578125,-270.406982421875
Chloroplast	48853	48872	YL	-385.069
Chloroplast	49046	49071	YL	-514.295
Chloroplast	49214	49235	YL	-320.457
Chloroplast	49351	49376	YL	-443.721
Chloroplast	49421	49447	RT,YL	-299.7486877441406,-426.24212646484375
Chloroplast	49666	49691	YL,RT	-376.7044372558594,-284.8395080566406
Chloroplast	49862	49887	RT,YL	-375.0732421875,-526.2059326171875
Chloroplast	49942	49963	YL	-361.722
Chloroplast	50037	50062	YL	-344.641
Chloroplast	50116	50142	YL,RT	-324.8674621582031,-268.9312744140625
Chloroplast	50191	50230	RT,PL,FL,YL	-450.166015625,-260.967041015625,-243.8606719970703,-504.35162353515625
Chloroplast	50298	50321	PL,YL,RT	-205.1494903564453,-331.24945068359375,-311.80224609375
Chloroplast	50410	50438	PL,YL	-250.51580810546875,-330.9713439941406
Chloroplast	50468	50493	PL,SP,FL,RT,YL	-479.8001403808594,-127.53130340576172,-402.9100036621094,-498.4964294433594,-619.6759033203125
Chloroplast	50532	50555	RT,PL	-275.0557556152344,-202.3120880126953
Chloroplast	50843	50868	YL	-336.15
Chloroplast	50968	50987	YL	-361.016
Chloroplast	51099	51122	YL	-334.412
Chloroplast	51795	51825	PL,FL,RT,YL	-259.22607421875,-251.29576110839844,-357.6887512207031,-360.0564270019531
Chloroplast	51907	51932	RT,PL,YL	-339.49981689453125,-205.74588012695312,-420.6970520019531
Chloroplast	52404	52427	PL,FL,RT	-216.4895782470703,-221.4801025390625,-268.9776916503906
Chloroplast	52577	52604	FL,RT,SP,YL,PL	-329.2049255371094,-292.5657653808594,-161.5194549560547,-389.93597412109375,-280.3870544433594
Chloroplast	52674	52699	PL,FL	-232.9746856689453,-244.38922119140625
Chloroplast	52751	52776	RT,YL	-333.687255859375,-303.6548767089844
Chloroplast	52881	52907	PL,YL,RT	-221.75555419921875,-397.2421875,-340.45135498046875
Chloroplast	53179	53202	PL,YL,RT	-226.01890563964844,-391.5938720703125,-290.3798522949219
Chloroplast	53328	53341	YL	-303.832
Chloroplast	53364	53387	PL	-196.807
Chloroplast	53581	53610	RT,YL,PL	-358.3136901855469,-508.86083984375,-281.8556823730469
Chloroplast	53656	53679	RT,YL,PL	-323.509033203125,-376.56365966796875,-195.24412536621094
Chloroplast	53701	53726	YL,RT,PL,SP,FL	-586.5318603515625,-473.068359375,-274.1421813964844,-120.80169677734375,-263.28582763671875
Chloroplast	53862	53888	SP,PL,YL,RT,FL	-137.37338256835938,-315.5877685546875,-573.0797119140625,-409.1446228027344,-285.13800048828125
Chloroplast	54038	54063	RT	-288.205
Chloroplast	54266	54292	FL,YL,PL,SP,RT	-475.2462158203125,-653.8864135742188,-474.449951171875,-214.67074584960938,-610.8989868164062
Chloroplast	54332	54352	PL,FL,RT	-225.09107971191406,-223.3258819580078,-268.5140686035156
Chloroplast	54507	54532	PL,SP,FL,RT,YL	-285.5587158203125,-120.89189147949219,-267.04473876953125,-340.02496337890625,-359.96124267578125
Chloroplast	54588	54613	SP,FL,RT,PL,YL	-130.588623046875,-300.4340515136719,-416.36102294921875,-400.3256530761719,-331.0149230957031
Chloroplast	54724	54745	RT,YL	-278.9046325683594,-306.9312744140625
Chloroplast	54863	54884	PL,SP,YL	-265.37884521484375,-103.27336883544922,-331.1138000488281
Chloroplast	55143	55168	PL,RT	-247.0887451171875,-320.025634765625
Chloroplast	55372	55398	PL,RT,YL	-198.64056396484375,-351.1526184082031,-331.8218688964844
Chloroplast	55591	55614	SP,RT,YL,FL,PL	-126.26917266845703,-377.8578186035156,-443.3589782714844,-250.9196014404297,-203.6093292236328
Chloroplast	56193	56218	RT,PL,YL,FL,SP	-478.1401062011719,-289.628662109375,-481.1682434082031,-280.5699768066406,-117.32947540283203
Chloroplast	56368	56393	SP,YL,RT,PL,FL	-126.62224578857422,-514.3949584960938,-398.5892028808594,-321.5627136230469,-299.39642333984375
Chloroplast	56540	56564	SP,PL,RT,YL,FL	-156.33453369140625,-302.3053894042969,-541.15966796875,-629.8848876953125,-351.49432373046875
Chloroplast	56659	56680	PL,RT,SP,FL,YL	-246.6390838623047,-369.222900390625,-110.48660278320312,-246.0077667236328,-419.86468505859375
Chloroplast	56823	56840	RT	-269.884
Chloroplast	56884	56918	FL,PL,YL,RT	-238.82208251953125,-204.474853515625,-427.0630798339844,-300.3478088378906
Chloroplast	57098	57133	SP,YL,RT,PL,FL	-131.36569213867188,-758.9066772460938,-541.4456176757812,-305.23809814453125,-326.0305480957031
Chloroplast	57216	57237	FL,RT,PL,YL	-233.60061645507812,-298.6724853515625,-196.8320770263672,-329.9497375488281
Chloroplast	57278	57303	PL,FL,RT,YL	-290.7672119140625,-264.4982604980469,-346.46600341796875,-421.49176025390625
Chloroplast	57518	57541	FL,SP,RT,PL	-328.2729187011719,-108.57080078125,-316.7195129394531,-367.8929748535156
Chloroplast	57590	57615	FL,PL,YL,RT,SP	-338.9747009277344,-310.8014221191406,-560.6070556640625,-443.280517578125,-117.34394073486328
Chloroplast	57652	57677	PL,FL,RT,YL	-265.5656433105469,-302.34130859375,-398.7733154296875,-369.9356384277344
Chloroplast	57703	57724	PL	-200.377
Chloroplast	58118	58143	PL,FL,RT	-228.75408935546875,-225.29124450683594,-299.9906005859375
Chloroplast	58216	58250	RT,SP,FL,PL,YL	-473.86163330078125,-138.3092803955078,-291.49200439453125,-251.8519287109375,-522.5717163085938
Chloroplast	58284	58309	PL,FL,RT,YL	-277.5525817871094,-299.8868103027344,-394.9583740234375,-447.66961669921875
Chloroplast	58354	58377	PL	-223.12
Chloroplast	58595	58618	PL,FL,RT	-223.18673706054688,-223.2491455078125,-300.157958984375
Chloroplast	58698	58730	RT,PL,SP,FL,YL	-321.12567138671875,-197.18276977539062,-124.13530731201172,-285.6201171875,-327.0510559082031
Chloroplast	58744	58780	RT,YL,PL,FL,SP	-364.99176025390625,-357.7601318359375,-275.7925720214844,-294.2956237792969,-112.85086059570312
Chloroplast	59012	59037	RT,YL	-281.19091796875,-301.60687255859375
Chloroplast	59080	59101	FL,PL,RT,YL	-242.47781372070312,-213.74874877929688,-273.2816162109375,-337.7478942871094
Chloroplast	59159	59184	YL	-349.082
Chloroplast	59372	59399	PL,YL,FL,RT	-246.83642578125,-500.339111328125,-255.942138671875,-307.1776123046875
Chloroplast	59847	59872	PL,YL,FL,RT	-265.19403076171875,-485.5656433105469,-222.38206481933594,-311.734619140625
Chloroplast	59953	59974	YL,RT	-345.6942138671875,-276.52508544921875
Chloroplast	60139	60162	FL,PL,YL	-251.0555419921875,-269.1891784667969,-333.077392578125
Chloroplast	60270	60293	RT,YL	-294.15081787109375,-379.56365966796875
Chloroplast	60297	60322	YL	-332.717
Chloroplast	60380	60405	YL,PL,RT,FL,SP	-578.12255859375,-287.1948547363281,-431.4559326171875,-302.1734313964844,-126.71324157714844
Chloroplast	60506	60531	RT,FL,PL,SP,YL	-480.2928771972656,-332.93927001953125,-258.19195556640625,-182.69619750976562,-667.9152221679688
Chloroplast	60615	60641	SP,FL,PL,YL,RT	-138.9078826904297,-307.4349670410156,-255.68238830566406,-614.7388916015625,-489.07781982421875
Chloroplast	60765	60780	YL	-341.136
Chloroplast	60944	60969	FL,PL,RT,YL	-235.99256896972656,-212.4300537109375,-287.9317626953125,-316.28826904296875
Chloroplast	61016	61041	RT,YL	-275.2250671386719,-409.61785888671875
Chloroplast	61095	61114	YL,RT	-427.8234558105469,-265.1400146484375
Chloroplast	61156	61181	FL,SP,YL,PL,RT	-329.7615661621094,-116.8852767944336,-680.148193359375,-356.30078125,-519.6834106445312
Chloroplast	61378	61399	YL	-333.035
Chloroplast	61855	61878	YL,RT	-525.0464477539062,-302.5488586425781
Chloroplast	61944	61976	YL,FL,SP,RT	-463.4039001464844,-217.32806396484375,-117.59473419189453,-377.3973388671875
Chloroplast	61999	62024	YL,RT	-511.33013916015625,-292.9949951171875
Chloroplast	62142	62175	SP,YL,RT,PL,FL	-108.33222961425781,-522.411865234375,-402.0437316894531,-261.9128723144531,-246.85110473632812
Chloroplast	62273	62298	RT,YL	-342.8294372558594,-401.2583923339844
Chloroplast	62311	62336	YL	-350.246
Chloroplast	62729	62756	FL,YL,RT,SP,PL	-272.9961242675781,-522.993896484375,-342.71343994140625,-124.10042572021484,-230.83546447753906
Chloroplast	62819	62857	SP,FL,RT,YL,PL	-149.77420043945312,-319.771484375,-444.82049560546875,-629.0468139648438,-300.2587585449219
Chloroplast	62946	62971	YL,RT	-343.4740295410156,-306.60003662109375
Chloroplast	63201	63224	YL	-325.598
Chloroplast	63439	63456	YL	-356.163
Chloroplast	63684	63709	YL	-489.317
Chloroplast	63941	63966	PL	-195.213
Chloroplast	63998	64021	SP,FL,YL,PL,RT	-130.7401123046875,-286.07232666015625,-480.083740234375,-220.20513916015625,-321.2903137207031
Chloroplast	64135	64156	YL,PL,FL,RT	-366.36334228515625,-259.2732238769531,-274.3215637207031,-350.9710998535156
Chloroplast	64432	64457	SP,FL,PL,YL,RT	-106.68839263916016,-230.91807556152344,-212.61534118652344,-379.3189697265625,-293.3619689941406
Chloroplast	64499	64522	SP,PL,FL,YL	-115.48054504394531,-245.86940002441406,-233.2333526611328,-344.2187194824219
Chloroplast	64589	64612	PL,RT,YL,SP,FL	-233.29473876953125,-364.94500732421875,-432.2344970703125,-129.5753631591797,-217.8759765625
Chloroplast	64890	64915	PL	-267.056
Chloroplast	64945	64971	PL,RT,FL,YL,SP	-295.5168762207031,-517.4761352539062,-328.77703857421875,-848.13720703125,-178.07943725585938
Chloroplast	65133	65169	YL,FL,RT	-339.8090515136719,-245.57611083984375,-283.87152099609375
Chloroplast	65206	65225	YL	-414.698
Chloroplast	65314	65337	YL	-312.993
Chloroplast	65647	65672	RT,SP,YL,PL,FL	-466.0419006347656,-142.7397003173828,-765.484375,-260.4745178222656,-268.85760498046875
Chloroplast	65900	65925	YL	-391.34
Chloroplast	66028	66057	YL,FL,RT,PL	-491.7449951171875,-229.3115234375,-389.55743408203125,-269.83282470703125
Chloroplast	66175	66193	YL,PL,RT	-496.8755187988281,-224.9959716796875,-316.0252685546875
Chloroplast	66461	66486	SP	-104.496
Chloroplast	66578	66604	RT,FL,PL,YL	-411.5957946777344,-257.3017883300781,-275.0955810546875,-436.70941162109375
Chloroplast	66645	66680	FL,SP,PL,RT,YL	-335.8078308105469,-135.6368408203125,-316.5246276855469,-369.41925048828125,-366.003662109375
Chloroplast	66772	66801	SP,PL,YL,RT,FL	-147.94313049316406,-335.1605529785156,-605.5740356445312,-451.83966064453125,-302.6819763183594
Chloroplast	66934	66959	YL	-308.529
Chloroplast	66987	67006	PL,RT,FL,YL	-266.7379150390625,-324.4248046875,-218.87391662597656,-412.04412841796875
Chloroplast	67142	67167	PL,YL,RT	-265.4991149902344,-439.1260681152344,-297.9009094238281
Chloroplast	67202	67227	RT,YL,PL	-269.2444763183594,-314.6026916503906,-217.79324340820312
Chloroplast	67261	67286	YL,RT	-429.5059509277344,-292.7645263671875
Chloroplast	67367	67392	YL,FL,PL,RT	-534.0972900390625,-287.44537353515625,-358.08831787109375,-522.3991088867188
Chloroplast	67491	67506	YL	-368.607
Chloroplast	67545	67570	YL	-396.092
Chloroplast	67667	67688	YL	-316.167
Chloroplast	67727	67750	YL	-332.026
Chloroplast	67891	67912	YL	-397.941
Chloroplast	68006	68029	YL,RT	-557.81591796875,-349.59869384765625
Chloroplast	68215	68240	YL	-418.34
Chloroplast	68318	68343	YL,RT	-482.4864807128906,-279.5223388671875
Chloroplast	68938	68963	YL	-387.375
Chloroplast	69375	69401	YL,PL,RT	-363.8496398925781,-195.97625732421875,-294.2238464355469
Chloroplast	69704	69740	YL,RT,PL	-356.37347412109375,-274.3816833496094,-201.84091186523438
Chloroplast	69892	69913	YL	-322.85
Chloroplast	70071	70096	RT,SP,PL,FL,YL	-691.9940795898438,-258.38690185546875,-513.7553100585938,-567.6622924804688,-958.3607788085938
Chloroplast	70166	70191	RT,SP,YL,FL,PL	-484.5797119140625,-185.6050262451172,-653.21240234375,-409.4556884765625,-329.5018615722656
Chloroplast	70342	70363	FL,YL	-224.056884765625,-374.3650207519531
Chloroplast	70564	70579	SP	-106.428
Chloroplast	70595	70618	SP,YL,RT	-113.21778106689453,-414.7473449707031,-335.1028747558594
Chloroplast	70774	70797	SP,YL,FL,RT,PL	-141.8283233642578,-558.2157592773438,-311.2163391113281,-405.4876708984375,-262.8977355957031
Chloroplast	70826	70853	YL,PL,FL,SP,RT	-590.8536376953125,-373.8358154296875,-394.1532897949219,-161.44644165039062,-475.8172912597656
Chloroplast	70917	70939	YL,PL,SP,FL,RT	-364.4422302246094,-242.54298400878906,-103.86170959472656,-234.48097229003906,-298.21527099609375
Chloroplast	71035	71060	PL,YL,RT	-240.1163787841797,-406.08099365234375,-291.3727111816406
Chloroplast	71117	71138	YL	-336.86
Chloroplast	71272	71285	YL	-362.015
Chloroplast	71466	71491	FL,PL,RT,YL	-264.29949951171875,-240.9683380126953,-334.7435607910156,-359.0967102050781
Chloroplast	71639	71665	PL,FL	-220.52732849121094,-218.36940002441406
Chloroplast	72248	72269	RT,YL	-316.46759033203125,-357.3157958984375
Chloroplast	72436	72461	YL	-334.556
Chloroplast	72768	72793	RT,YL	-340.5190734863281,-399.83355712890625
Chloroplast	72897	72922	RT	-286.617
Chloroplast	73000	73023	SP,RT,YL,FL	-130.31137084960938,-379.3039855957031,-456.12249755859375,-242.36244201660156
Chloroplast	73073	73094	RT,YL	-303.7044982910156,-376.36767578125
Chloroplast	73127	73150	RT,YL,FL	-327.63671875,-394.26495361328125,-224.01455688476562
Chloroplast	73259	73278	YL,RT	-422.2924499511719,-341.4905700683594
Chloroplast	73310	73341	FL,YL,RT	-247.2334442138672,-501.62078857421875,-435.2364501953125
Chloroplast	73884	73909	YL	-310.944
Chloroplast	73944	73967	RT,YL	-337.6618347167969,-412.0280456542969
Chloroplast	74160	74185	YL	-335.24
Chloroplast	74439	74465	YL,RT	-352.6631774902344,-289.5232238769531
Chloroplast	74627	74653	RT,YL	-317.95562744140625,-388.2420654296875
Chloroplast	75058	75081	RT,YL	-307.129150390625,-377.63043212890625
Chloroplast	75275	75292	RT,PL,YL	-315.2389831542969,-208.1886749267578,-357.69671630859375
Chloroplast	75710	75729	PL,RT,YL	-220.87513732910156,-303.1807556152344,-352.3760070800781
Chloroplast	75934	75955	YL,RT	-435.83465576171875,-267.91009521484375
Chloroplast	76131	76156	RT,YL,PL	-358.3955383300781,-375.4036560058594,-199.17404174804688
Chloroplast	76247	76268	RT	-289.06
Chloroplast	76407	76432	YL,RT,FL	-436.0809020996094,-360.9826965332031,-219.2540740966797
Chloroplast	76658	76685	SP,PL,RT,YL,FL	-118.12018585205078,-215.98895263671875,-383.1748046875,-430.2126770019531,-237.89866638183594
Chloroplast	76695	76710	FL	-241.262
Chloroplast	76783	76808	SP,YL,PL,RT,FL	-152.60630798339844,-564.1814575195312,-296.027587890625,-430.7209777832031,-271.7157287597656
Chloroplast	77082	77107	PL	-201.5
Chloroplast	77340	77365	RT,PL,YL	-308.5062561035156,-206.60775756835938,-355.79473876953125
Chloroplast	77631	77656	PL,FL,RT,YL	-267.80242919921875,-252.3987579345703,-273.2218017578125,-310.72711181640625
Chloroplast	77689	77714	FL,PL,SP,YL	-318.7799377441406,-237.6820526123047,-105.70035552978516,-322.3418273925781
Chloroplast	77749	77774	PL,YL,FL,SP,RT	-418.82879638671875,-731.852294921875,-409.30230712890625,-163.91204833984375,-496.0492858886719
Chloroplast	77815	77838	SP,YL	-112.32734680175781,-370.2244567871094
Chloroplast	78079	78115	RT,YL,SP,FL,PL	-350.41705322265625,-397.5348205566406,-134.4363555908203,-293.52813720703125,-252.2334442138672
Chloroplast	78300	78323	SP,FL,PL,RT	-123.8199691772461,-235.82034301757812,-222.48826599121094,-284.8059997558594
Chloroplast	78557	78574	YL	-306.658
Chloroplast	78610	78635	YL	-473.243
Chloroplast	78674	78699	YL	-302.147
Chloroplast	78772	78795	YL,RT	-469.3822021484375,-264.3075256347656
Chloroplast	79251	79282	SP,YL,PL,FL,RT	-104.97093963623047,-366.92529296875,-241.79937744140625,-242.59690856933594,-290.4958190917969
Chloroplast	79741	79766	RT,YL	-310.5572814941406,-326.6524963378906
Chloroplast	79777	79800	YL	-395.628
Chloroplast	79822	79845	PL,FL,YL,RT	-223.50933837890625,-216.94541931152344,-377.0964660644531,-282.43218994140625
Chloroplast	79957	79978	PL	-202.332
Chloroplast	80175	80194	YL,RT,PL	-302.8788757324219,-288.982177734375,-241.4489288330078
Chloroplast	80232	80257	PL,YL,RT	-229.2609100341797,-339.4063720703125,-267.62017822265625
Chloroplast	80356	80377	YL	-306.281
Chloroplast	80431	80452	SP,PL,RT,FL,YL	-117.2003402709961,-226.2477264404297,-335.8326110839844,-224.2066650390625,-369.53582763671875
Chloroplast	80667	80692	SP,PL,YL	-105.46793365478516,-196.82028198242188,-317.2811584472656
Chloroplast	80842	80863	YL	-358.772
Chloroplast	80931	80956	YL,RT,PL	-493.2275390625,-306.0268249511719,-203.9752960205078
Chloroplast	81145	81166	YL,RT,PL	-609.0740966796875,-409.09930419921875,-218.84262084960938
Chloroplast	81286	81312	RT,PL,FL,YL,SP	-482.21044921875,-288.8779296875,-245.66525268554688,-718.400634765625,-114.92273712158203
Chloroplast	81445	81462	YL	-310.121
Chloroplast	81585	81606	RT,YL	-306.20452880859375,-378.86669921875
Chloroplast	81769	81794	YL,RT,PL	-429.21343994140625,-335.6083679199219,-197.9425811767578
Chloroplast	81835	81861	PL,YL,RT	-251.6786346435547,-509.8078918457031,-364.6097717285156
Chloroplast	81892	81917	RT,YL	-343.64935302734375,-631.27783203125
Chloroplast	81984	82008	YL,PL,RT	-419.08245849609375,-219.33071899414062,-318.57232666015625
Chloroplast	82042	82068	RT,PL,YL	-294.89813232421875,-203.9810333251953,-371.1961364746094
Chloroplast	82102	82123	YL	-314.258
Chloroplast	82211	82236	PL	-201.897
Chloroplast	82417	82432	YL	-422.435
Chloroplast	82474	82489	YL	-305.131
Chloroplast	82750	82769	YL	-370.086
Chloroplast	82791	82810	YL	-448.037
Chloroplast	82836	82859	RT,YL	-362.12847900390625,-510.4774169921875
Chloroplast	83075	83092	YL	-362.199
Chloroplast	83366	83385	FL,PL,RT,YL	-256.9797058105469,-236.23733520507812,-327.8871154785156,-365.42510986328125
Chloroplast	83463	83486	RT,YL	-279.8771057128906,-302.81329345703125
Chloroplast	83503	83522	YL	-312.212
Chloroplast	83534	83559	FL,RT,YL,PL	-283.9223937988281,-474.3468322753906,-540.2125854492188,-251.48715209960938
Chloroplast	83615	83642	FL,PL,RT,YL,SP	-433.7959899902344,-371.9721374511719,-738.8878784179688,-738.8876342773438,-128.79730224609375
Chloroplast	83743	83770	SP,FL,RT,YL	-120.80401611328125,-286.9625549316406,-589.55517578125,-649.5111083984375
Chloroplast	83809	83838	PL,RT,FL,SP,YL	-263.884765625,-448.1108703613281,-300.3981018066406,-122.1800308227539,-344.46600341796875
Chloroplast	83877	83894	YL,FL,RT,SP,PL	-584.3025512695312,-426.1976623535156,-585.55810546875,-129.9002685546875,-341.84228515625
Chloroplast	83997	84014	RT,YL,SP,FL,PL	-446.8951110839844,-482.7322082519531,-115.5545654296875,-238.08102416992188,-213.7904052734375
Chloroplast	84108	84133	FL,SP,RT	-245.01742553710938,-105.4156723022461,-288.77032470703125
Chloroplast	84170	84187	PL	-196.072
Chloroplast	84227	84252	RT,FL,SP,PL,YL	-693.176025390625,-508.62799072265625,-202.6321563720703,-418.5000305175781,-710.9343872070312
Chloroplast	84374	84399	RT,YL,PL	-397.714111328125,-433.69000244140625,-208.45697021484375
Chloroplast	84480	84505	RT	-277.906
Chloroplast	84589	84608	PL,YL,RT	-201.78115844726562,-326.87225341796875,-324.0036926269531
Chloroplast	84659	84682	RT,YL	-300.4568176269531,-326.0863952636719
Chloroplast	84700	84724	FL,PL,RT,YL	-243.40061950683594,-205.8594207763672,-383.90142822265625,-386.3888244628906
Chloroplast	84804	84836	SP,PL,FL	-116.5357437133789,-218.2086944580078,-222.20481872558594
Chloroplast	84896	84917	PL	-215.937
Chloroplast	84957	84978	SP,FL,PL,RT,YL	-146.3357391357422,-230.9093017578125,-381.0794982910156,-540.5813598632812,-641.7323608398438
Chloroplast	85062	85093	PL,SP,FL,RT,YL	-620.7813720703125,-288.5053405761719,-634.6361694335938,-855.0958862304688,-892.554443359375
Chloroplast	85176	85204	PL,FL,RT,SP,YL	-325.31768798828125,-327.00726318359375,-608.2426147460938,-179.17649841308594,-657.5458984375
Chloroplast	85756	85776	YL,FL,RT,PL,SP	-593.2565307617188,-297.656982421875,-598.5669555664062,-230.382080078125,-129.07908630371094
Chloroplast	85831	85856	RT,YL	-342.9036865234375,-313.1859130859375
Chloroplast	85982	85994	YL,RT	-321.2019958496094,-289.058349609375
Chloroplast	86230	86255	RT,SP,PL,FL	-303.26312255859375,-113.22853088378906,-222.66070556640625,-224.6453094482422
Chloroplast	86338	86365	PL,SP,FL,YL,RT	-347.593505859375,-153.81500244140625,-349.48046875,-624.1444091796875,-593.2705688476562
Chloroplast	86750	86771	RT,YL,PL	-343.91802978515625,-372.0079345703125,-198.26480102539062
Chloroplast	86823	86848	RT,SP,YL,PL	-440.61279296875,-127.06736755371094,-499.2459716796875,-214.30772399902344
Chloroplast	86878	86904	RT,YL,FL	-341.95709228515625,-388.3665466308594,-216.24496459960938
Chloroplast	86987	87012	RT,PL,YL,FL	-390.1427307128906,-236.76583862304688,-416.50140380859375,-225.814697265625
Chloroplast	87056	87082	RT,YL,FL,PL	-353.9620056152344,-359.2484436035156,-216.5214385986328,-199.5292510986328
Chloroplast	87167	87188	YL,SP,PL,FL,RT	-559.9752807617188,-141.51231384277344,-288.72412109375,-305.1951904296875,-591.762939453125
Chloroplast	87333	87352	RT,YL	-345.6229248046875,-348.6995849609375
Chloroplast	87439	87468	PL,FL,RT,SP,YL	-285.9649963378906,-264.244873046875,-435.2975769042969,-128.02761840820312,-491.2245178222656
Chloroplast	87542	87565	RT,SP,FL,PL,YL	-359.9915771484375,-109.05318450927734,-218.4898223876953,-196.15565490722656,-331.36907958984375
Chloroplast	87603	87620	FL,RT,SP,PL,YL	-264.2461853027344,-375.3873291015625,-107.41791534423828,-222.3983612060547,-372.12420654296875
Chloroplast	87672	87697	PL	-206.472
Chloroplast	87730	87753	PL,FL,RT,YL	-316.9173889160156,-303.8490295410156,-372.6409912109375,-326.3213806152344
Chloroplast	87932	87955	PL	-198.143
Chloroplast	87990	88013	PL,FL	-225.23583984375,-228.9312286376953
Chloroplast	88047	88078	PL,RT,YL,SP,FL	-264.54522705078125,-384.07733154296875,-360.8638916015625,-118.96956634521484,-372.3360900878906
Chloroplast	88108	88135	PL,FL,RT,YL	-250.14154052734375,-236.8502197265625,-287.14361572265625,-304.42010498046875
Chloroplast	88153	88174	SP	-103.574
Chloroplast	88264	88290	YL,RT,PL,FL,SP	-454.9194641113281,-364.5786437988281,-233.29197692871094,-224.9805908203125,-125.772216796875
Chloroplast	88374	88397	RT,FL,SP,PL,YL	-446.41925048828125,-307.9140930175781,-122.92652893066406,-254.0404052734375,-458.3002014160156
Chloroplast	88491	88510	SP,FL,RT,YL	-117.6244125366211,-239.95367431640625,-289.31494140625,-346.640869140625
Chloroplast	88549	88568	FL,SP,PL,YL,RT	-320.5943908691406,-107.60149383544922,-202.04266357421875,-470.8932800292969,-341.5665588378906
Chloroplast	88680	88705	YL	-372.446
Chloroplast	88776	88804	RT,YL,PL,FL	-408.1050720214844,-416.81915283203125,-300.8343505859375,-286.6714172363281
Chloroplast	88833	88856	SP,RT,FL,YL	-114.22742462158203,-321.9395446777344,-220.19638061523438,-378.4306945800781
Chloroplast	88942	88964	YL,RT	-361.3119201660156,-296.13800048828125
Chloroplast	89036	89059	FL	-219.189
Chloroplast	89095	89123	SP,FL,YL,RT,PL	-104.88802337646484,-224.47396850585938,-387.32623291015625,-304.2608337402344,-204.75759887695312
Chloroplast	89132	89163	SP,RT,YL,FL,PL	-137.13186645507812,-434.3047180175781,-457.293701171875,-315.04205322265625,-276.6997985839844
Chloroplast	89198	89219	FL,PL,RT,SP,YL	-352.1939697265625,-294.0650939941406,-392.5477294921875,-107.09722137451172,-339.2950744628906
Chloroplast	89376	89399	SP,FL,RT,YL	-108.91874694824219,-241.6487274169922,-344.1731872558594,-401.54498291015625
Chloroplast	89614	89625	FL,RT,PL,YL	-255.7960968017578,-366.33953857421875,-215.888671875,-307.5877380371094
Chloroplast	89649	89672	FL	-222.579
Chloroplast	89698	89723	SP,PL,RT,YL,FL	-124.00386810302734,-319.4906921386719,-483.0943603515625,-415.60748291015625,-377.0291442871094
Chloroplast	90187	90208	RT	-291.03
Chloroplast	90273	90292	RT,PL,FL,YL	-466.16217041015625,-298.04534912109375,-298.8260192871094,-468.3480224609375
Chloroplast	90377	90403	RT,YL,PL,FL	-284.4608459472656,-316.8023376464844,-249.0094451904297,-250.41195678710938
Chloroplast	90440	90468	RT,FL,YL,SP,PL	-465.5047607421875,-320.3381042480469,-545.072998046875,-112.62165069580078,-306.801513671875
Chloroplast	90526	90547	FL	-240.431
Chloroplast	90756	90781	SP,RT,PL	-108.70494842529297,-287.8601989746094,-195.6793212890625
Chloroplast	90816	90841	SP,PL,RT,YL	-106.58042907714844,-216.4910888671875,-278.0596923828125,-341.9127502441406
Chloroplast	90959	90978	RT,FL,PL,YL,SP	-327.3348083496094,-255.87155151367188,-229.0684356689453,-332.6400451660156,-103.38549041748047
Chloroplast	91010	91038	RT,FL,SP,YL,PL	-497.5313415527344,-352.9698181152344,-183.17037963867188,-619.312744140625,-327.0619812011719
Chloroplast	91276	91287	PL,RT	-227.79664611816406,-269.7818908691406
Chloroplast	91406	91452	SP,YL,PL,RT,YL,FL	-111.49295043945312,-359.1371765136719,-225.23025512695312,-425.5220642089844,-435.1135559082031,-251.197509765625
Chloroplast	91500	91513	RT,YL	-271.3208923339844,-309.7392272949219
Chloroplast	91536	91553	PL,SP,YL,RT,FL	-220.40750122070312,-134.05682373046875,-461.95147705078125,-379.4205017089844,-263.8792724609375
Chloroplast	91636	91661	PL,RT,SP,FL,YL	-280.7719421386719,-421.1973876953125,-125.90338134765625,-289.8013000488281,-465.1710205078125
Chloroplast	91683	91706	FL,RT,SP,YL,PL	-318.4986267089844,-389.27008056640625,-117.51055145263672,-438.0626220703125,-194.68582153320312
Chloroplast	91780	91801	PL	-236.405
Chloroplast	92013	92041	PL,RT,YL	-195.4729766845703,-295.2076110839844,-325.18402099609375
Chloroplast	92054	92080	YL,RT,FL,PL,SP	-598.0550537109375,-465.9065856933594,-292.29644775390625,-258.0677185058594,-133.26121520996094
Chloroplast	92270	92297	SP,RT,PL,YL	-105.11280822753906,-337.0888366699219,-220.0789794921875,-403.8694763183594
Chloroplast	92370	92395	YL,RT,SP,FL,PL	-529.4577026367188,-412.73394775390625,-124.00023651123047,-271.5307922363281,-242.6203155517578
Chloroplast	92508	92538	YL,FL,PL,RT,SP	-548.6439208984375,-351.13543701171875,-313.69110107421875,-418.116455078125,-196.90928649902344
Chloroplast	92632	92657	RT,FL,YL,PL	-351.8143615722656,-243.84584045410156,-404.6200866699219,-202.74513244628906
Chloroplast	92733	92758	PL,FL,SP,YL,RT	-262.4736633300781,-398.6028747558594,-156.06553649902344,-597.56103515625,-536.3543090820312
Chloroplast	92848	92873	SP,RT,FL,PL,YL	-142.0870361328125,-432.7174377441406,-300.4019775390625,-262.3745422363281,-458.5774230957031
Chloroplast	92987	93012	PL,YL,RT,SP,FL	-221.06687927246094,-497.3077392578125,-393.1181335449219,-105.28079986572266,-220.75460815429688
Chloroplast	93046	93070	FL,RT,YL,PL,SP	-317.31182861328125,-627.92529296875,-702.4796142578125,-327.3783874511719,-169.60540771484375
Chloroplast	93126	93151	PL,RT	-287.7661437988281,-425.6471862792969
Chloroplast	93157	93188	SP,YL,FL,RT,PL	-145.26528930664062,-551.4490966796875,-234.76658630371094,-392.96624755859375,-218.265625
Chloroplast	93473	93490	RT	-285.033
Chloroplast	93525	93546	YL,RT,PL	-341.41259765625,-289.44036865234375,-196.2882843017578
Chloroplast	93572	93606	FL,PL,SP,RT,YL	-245.68771362304688,-215.29051208496094,-104.93545532226562,-340.5398254394531,-401.4920654296875
Chloroplast	93627	93652	FL,PL,SP,YL,RT	-313.05792236328125,-351.0026550292969,-145.61822509765625,-354.6996154785156,-411.83740234375
Chloroplast	93777	93800	PL	-227.618
Chloroplast	93887	93908	YL	-304.348
Chloroplast	93948	93981	RT,FL,YL,PL	-327.9664001464844,-216.23410034179688,-319.2167053222656,-238.84909057617188
Chloroplast	94229	94254	RT,PL,YL	-316.0404052734375,-208.74163818359375,-356.59661865234375
Chloroplast	94300	94321	YL	-312.245
Chloroplast	94363	94394	PL,FL,YL,SP,RT	-464.355224609375,-509.6814270019531,-1000.0,-191.3109893798828,-788.3590698242188
Chloroplast	94502	94527	PL,SP,FL,RT,YL	-315.76092529296875,-146.97789001464844,-291.7212829589844,-396.4639892578125,-449.5877685546875
Chloroplast	94571	94596	YL,SP,PL,RT,FL	-505.8413391113281,-122.54942321777344,-396.794677734375,-547.55615234375,-376.1859130859375
Chloroplast	94666	94681	RT	-281.607
Chloroplast	94728	94749	RT,YL	-328.0753173828125,-402.061767578125
Chloroplast	94932	94945	RT,YL	-370.13470458984375,-382.1357116699219
Chloroplast	95010	95035	YL,PL,RT,FL,SP	-337.96343994140625,-257.7677307128906,-381.6324157714844,-320.36444091796875,-123.0772476196289
Chloroplast	95128	95151	SP,YL,FL,RT	-119.61365509033203,-403.1589660644531,-220.6858367919922,-275.1168518066406
Chloroplast	95169	95192	PL,RT,FL,YL	-212.8913116455078,-400.36083984375,-254.36085510253906,-392.6583557128906
Chloroplast	95308	95323	RT,YL	-286.1304626464844,-351.50445556640625
Chloroplast	95405	95430	FL,SP,YL,RT,PL	-348.73199462890625,-141.68418884277344,-569.3429565429688,-548.6820678710938,-352.9366455078125
Chloroplast	95509	95530	RT,YL,FL	-398.2311096191406,-421.7089538574219,-237.87344360351562
Chloroplast	95594	95619	RT,YL,FL,PL,SP	-486.5615234375,-518.0469360351562,-401.7183837890625,-341.4400939941406,-160.86106872558594
Chloroplast	95697	95727	FL,RT,PL,SP,YL	-318.3939208984375,-385.3668518066406,-293.1546325683594,-127.57861328125,-340.59991455078125
Chloroplast	95811	95834	RT,SP,YL,FL,PL	-662.9312744140625,-204.7420654296875,-692.929443359375,-391.927490234375,-333.64923095703125
Chloroplast	96205	96228	YL,RT	-350.135498046875,-330.38446044921875
Chloroplast	96367	96384	RT,FL,SP,YL,PL	-636.4793701171875,-532.7527465820312,-219.2988739013672,-743.2356567382812,-378.3442077636719
Chloroplast	96427	96460	YL,SP,PL,FL,RT	-586.5001220703125,-252.24156188964844,-454.3898010253906,-493.5127258300781,-590.0880126953125
Chloroplast	96502	96513	SP	-133.529
Chloroplast	96568	96589	PL,SP,FL,RT,YL	-281.0130920410156,-205.87725830078125,-373.2852478027344,-509.2822265625,-560.8056030273438
Chloroplast	96652	96675	RT,YL,PL,SP,FL	-414.67913818359375,-477.7899169921875,-256.699462890625,-155.93907165527344,-285.5849914550781
Chloroplast	96685	96710	SP	-135.507
Chloroplast	96755	96766	FL,PL,RT	-230.8285675048828,-211.33033752441406,-278.64093017578125
Chloroplast	96791	96806	PL	-210.486
Chloroplast	96876	96901	YL,FL,RT,PL,SP	-572.8623657226562,-523.1902465820312,-577.7429809570312,-355.5248107910156,-270.8670654296875
Chloroplast	96942	96957	FL,RT,YL,PL,SP	-333.0484313964844,-452.05352783203125,-476.6115417480469,-237.44810485839844,-166.86997985839844
Chloroplast	96976	97001	PL,RT,SP,FL,YL	-298.58489990234375,-412.85809326171875,-178.64541625976562,-364.6850280761719,-404.1678466796875
Chloroplast	97076	97091	SP	-122.041
Chloroplast	97102	97123	PL,FL	-218.242919921875,-221.2580108642578
Chloroplast	97232	97249	FL,PL,SP	-247.78314208984375,-212.53378295898438,-158.6796875
Chloroplast	97319	97344	FL,SP,RT,PL	-307.6334533691406,-197.12522888183594,-341.8402404785156,-326.85345458984375
Chloroplast	97404	97421	RT	-267.305
Chloroplast	97457	97472	SP	-123.015
Chloroplast	97546	97567	PL,FL	-225.525390625,-224.41650390625
Chloroplast	97618	97639	PL	-214.074
Chloroplast	97709	97728	RT,FL,YL	-348.6977844238281,-246.29969787597656,-360.1886291503906
Chloroplast	97763	97791	FL,RT,YL,PL	-247.9092559814453,-394.0520935058594,-453.4918518066406,-224.69537353515625
Chloroplast	97817	97832	RT,YL	-272.7666015625,-320.98760986328125
Chloroplast	97864	97876	FL,PL,SP,RT,YL	-293.64129638671875,-241.2794647216797,-114.06452178955078,-360.62744140625,-339.1793212890625
Chloroplast	97991	98016	YL,FL,SP,PL,RT	-574.3824462890625,-466.2955322265625,-190.95297241210938,-367.765869140625,-557.34814453125
Chloroplast	98062	98083	SP,RT,PL,YL,FL	-133.55345153808594,-421.257080078125,-279.4024658203125,-415.9857177734375,-378.372802734375
Chloroplast	98191	98214	RT,PL,SP	-275.32806396484375,-269.5501708984375,-114.89942169189453
Chloroplast	98301	98327	FL,YL,PL,RT,SP	-549.936767578125,-747.5703735351562,-523.4014282226562,-749.626708984375,-245.59396362304688
Chloroplast	98379	98405	PL,YL,FL,SP,RT	-566.7343139648438,-848.502685546875,-617.8978271484375,-288.5790100097656,-755.7105102539062
Chloroplast	98523	98548	SP,FL,PL,RT	-134.7528533935547,-265.0027770996094,-228.91607666015625,-276.695556640625
Chloroplast	98565	98582	PL,FL,SP,RT,YL	-325.0673522949219,-350.0912780761719,-150.34532165527344,-395.7181701660156,-454.3606872558594
Chloroplast	98618	98644	YL,PL,SP,FL,RT	-527.84716796875,-452.550537109375,-232.46585083007812,-517.589599609375,-589.1860961914062
Chloroplast	98746	98769	YL,FL,PL,RT,SP	-362.880126953125,-306.21478271484375,-263.8334045410156,-361.7592468261719,-159.3823699951172
Chloroplast	98857	98894	YL,RT,PL,FL	-341.2622375488281,-358.6380310058594,-202.85816955566406,-275.9185485839844
Chloroplast	98946	98971	YL,SP,FL,RT,PL	-534.8201904296875,-193.7816925048828,-421.9944152832031,-511.1687927246094,-331.18829345703125
Chloroplast	99026	99047	RT,FL,PL,YL	-376.40826416015625,-258.94195556640625,-243.6847686767578,-398.4942321777344
Chloroplast	99087	99117	RT,FL,SP,YL,PL	-449.2050476074219,-314.6183776855469,-150.9989776611328,-509.23602294921875,-258.0411376953125
Chloroplast	99179	99194	SP,FL,RT	-115.72660064697266,-245.57406616210938,-265.8846130371094
Chloroplast	99281	99313	SP,PL,FL,RT,YL	-181.40200805664062,-445.3757019042969,-478.6252136230469,-609.7538452148438,-502.7272644042969
Chloroplast	99403	99420	FL,PL	-239.01104736328125,-213.08595275878906
Chloroplast	99474	99499	FL,RT,SP,PL,YL	-355.0099182128906,-483.4679870605469,-198.886962890625,-286.0691833496094,-489.20458984375
Chloroplast	99515	99528	YL	-339.606
Chloroplast	99621	99642	YL,SP,PL,FL,RT	-604.9757080078125,-215.84841918945312,-356.7549743652344,-383.1780700683594,-497.4718322753906
Chloroplast	99836	99861	PL,RT	-197.75674438476562,-264.7172546386719
Chloroplast	99937	99948	FL,PL,SP,RT,YL	-322.2901306152344,-281.93719482421875,-130.67127990722656,-295.9070129394531,-317.4719543457031
Chloroplast	100004	100030	RT,FL,PL,SP,YL	-392.5703125,-333.40350341796875,-296.1481018066406,-160.39889526367188,-402.35369873046875
Chloroplast	100148	100171	SP,PL,FL,RT,YL	-138.55360412597656,-256.4443359375,-293.7834777832031,-334.61529541015625,-312.90020751953125
Chloroplast	100203	100218	PL,RT,FL,YL,SP	-297.23944091796875,-396.20123291015625,-261.51556396484375,-438.7589416503906,-110.33382415771484
Chloroplast	100293	100314	SP,FL,PL	-131.4453887939453,-222.09718322753906,-197.19810485839844
Chloroplast	100349	100366	SP,PL,YL,FL,RT	-144.7472686767578,-423.1233825683594,-417.6943359375,-405.8898620605469,-498.2747802734375
Chloroplast	100538	100549	SP	-115.123
Chloroplast	100587	100607	PL,SP,FL	-232.04647827148438,-142.9308624267578,-268.1501159667969
Chloroplast	100699	100725	FL,SP,PL,RT	-326.2012023925781,-153.46664428710938,-245.38026428222656,-294.1256103515625
Chloroplast	100775	100792	SP,RT,PL,FL,YL	-130.86386108398438,-335.3420104980469,-210.92713928222656,-293.2007141113281,-381.6419982910156
Chloroplast	100863	100878	SP,FL,RT,YL	-133.36264038085938,-252.43179321289062,-309.989990234375,-310.88983154296875
Chloroplast	100892	100913	PL,FL,RT,YL,SP	-320.9767150878906,-371.0599060058594,-405.4147033691406,-413.0726318359375,-180.68788146972656
Chloroplast	101084	101101	SP	-104.438
Chloroplast	101144	101163	YL,FL,RT,PL,SP	-401.45697021484375,-331.86260986328125,-379.8152770996094,-325.620361328125,-179.45587158203125
Chloroplast	101188	101205	SP	-105.006
Chloroplast	101271	101296	FL,RT,PL,YL	-242.78125,-305.5438232421875,-207.07664489746094,-350.8542785644531
Chloroplast	101415	101434	PL,FL,RT	-216.47567749023438,-247.48822021484375,-279.78741455078125
Chloroplast	101457	101474	FL,SP,PL,RT,YL	-356.10308837890625,-146.42787170410156,-300.0318603515625,-460.8279724121094,-468.95526123046875
Chloroplast	101485	101502	SP	-106.443
Chloroplast	101631	101644	PL,RT,YL,FL,SP	-320.4541931152344,-477.302490234375,-525.627197265625,-376.1044616699219,-162.2730255126953
Chloroplast	101729	101754	RT,SP,YL,FL	-372.9820861816406,-112.15593719482422,-415.0199279785156,-222.8950653076172
Chloroplast	101810	101842	RT,FL,SP,PL,YL	-368.3923645019531,-346.7879638671875,-160.88345336914062,-332.14306640625,-379.6248779296875
Chloroplast	101883	101906	SP,PL	-120.91533660888672,-212.20948791503906
Chloroplast	101968	101992	FL,RT,SP,PL,YL	-639.4884033203125,-734.47607421875,-285.489013671875,-531.6043090820312,-661.4908447265625
Chloroplast	102165	102180	SP	-103.703
Chloroplast	102302	102327	SP	-108.208
Chloroplast	102409	102428	SP,FL,RT,YL	-118.85987854003906,-271.1304016113281,-319.46832275390625,-362.1194152832031
Chloroplast	102462	102473	RT,YL	-285.9028015136719,-331.4607849121094
Chloroplast	102551	102564	SP	-126.8
Chloroplast	102590	102605	FL,SP,PL,RT	-291.8741455078125,-139.67861938476562,-242.6282196044922,-309.4361877441406
Chloroplast	102630	102643	FL	-216.506
Chloroplast	103005	103018	RT,FL,YL,PL,SP	-402.9100036621094,-260.6419677734375,-429.9642333984375,-231.29367065429688,-104.31718444824219
Chloroplast	103096	103121	SP,RT,FL,YL,PL	-143.64749145507812,-654.863037109375,-449.5013122558594,-714.2426147460938,-346.1802673339844
Chloroplast	103226	103251	FL,RT,PL	-264.092529296875,-347.1970520019531,-200.36192321777344
Chloroplast	103295	103312	SP,RT,PL,FL,YL	-144.696533203125,-687.8460083007812,-431.2658386230469,-453.44708251953125,-669.0486450195312
Chloroplast	103345	103386	FL,RT,YL,SP	-311.2807922363281,-374.74151611328125,-423.8370666503906,-111.13185119628906
Chloroplast	103423	103450	SP,RT,YL	-107.02547454833984,-357.5559387207031,-380.8191223144531
Chloroplast	103744	103763	RT	-285.526
Chloroplast	103909	103942	FL,RT,PL,YL,SP	-300.3719787597656,-407.1392822265625,-254.78619384765625,-438.3525390625,-104.99701690673828
Chloroplast	104103	104129	RT,YL,PL,FL,SP	-463.6050720214844,-526.1166381835938,-276.8769226074219,-372.41015625,-138.70785522460938
Chloroplast	104366	104387	RT,YL,PL	-281.2337646484375,-323.2743225097656,-220.35162353515625
Chloroplast	104661	104679	YL,RT	-391.50421142578125,-315.582763671875
Chloroplast	104892	104918	SP,FL,PL,RT,YL	-126.21224975585938,-284.3182373046875,-244.7305145263672,-508.78009033203125,-585.8941040039062
Chloroplast	105086	105108	RT,YL	-295.37530517578125,-359.13079833984375
Chloroplast	105255	105276	YL,RT,PL	-433.8961486816406,-358.5248107910156,-201.9197540283203
Chloroplast	105367	105388	YL	-366.759
Chloroplast	105454	105479	YL,RT	-384.5996398925781,-300.51275634765625
Chloroplast	105547	105572	YL	-335.546
Chloroplast	105719	105742	RT,PL,YL	-423.07672119140625,-203.95620727539062,-678.0965576171875
Chloroplast	105862	105887	RT,PL,SP,YL,FL	-426.88525390625,-248.2624969482422,-109.66223907470703,-666.8878173828125,-265.2496032714844
Chloroplast	105997	106012	YL	-339.631
Chloroplast	106108	106129	YL,RT	-455.98809814453125,-306.88812255859375
Chloroplast	106275	106300	YL,PL	-442.38128662109375,-210.66453552246094
Chloroplast	106585	106604	YL,PL,RT	-437.3008728027344,-225.2133331298828,-269.1426086425781
Chloroplast	106636	106661	PL,RT	-224.37750244140625,-313.90667724609375
Chloroplast	106663	106684	YL	-333.349
Chloroplast	106788	106808	YL,FL,PL,SP,RT	-585.7678833007812,-227.03421020507812,-269.4449157714844,-115.68962860107422,-342.5122985839844
Chloroplast	106981	107013	PL,YL,RT	-258.86212158203125,-435.16021728515625,-316.8694763183594
Chloroplast	107347	107372	PL,YL,RT,SP	-231.820556640625,-487.72430419921875,-360.75201416015625,-117.92572021484375
Chloroplast	107584	107609	PL,RT,SP,YL	-209.5940704345703,-390.00347900390625,-116.58172607421875,-627.4302368164062
Chloroplast	107722	107749	SP,PL,YL,FL,RT	-151.20985412597656,-249.68844604492188,-858.3473510742188,-270.39111328125,-535.3395385742188
Chloroplast	107788	107814	YL,RT	-532.3054809570312,-348.72576904296875
Chloroplast	107928	107954	YL,RT,FL,PL	-416.68829345703125,-337.6615905761719,-222.53134155273438,-246.35623168945312
Chloroplast	107982	108003	PL,RT,YL	-230.14767456054688,-329.2294616699219,-316.68975830078125
Chloroplast	108066	108089	YL	-390.948
Chloroplast	108217	108242	YL	-328.262
Chloroplast	108282	108307	YL	-319.686
Chloroplast	108323	108346	YL	-325.019
Chloroplast	108677	108702	YL	-429.649
Chloroplast	108780	108805	YL	-387.736
Chloroplast	109046	109069	YL	-404.379
Chloroplast	109474	109504	YL,RT,PL	-458.09478759765625,-354.2574462890625,-241.97265625
Chloroplast	109545	109570	RT,PL,YL	-393.9000549316406,-218.06402587890625,-621.8578491210938
Chloroplast	109679	109705	YL,RT	-338.39398193359375,-273.12750244140625
Chloroplast	109763	109788	RT,YL	-279.4291076660156,-323.82379150390625
Chloroplast	109802	109827	YL	-406.122
Chloroplast	110127	110148	YL	-337.79
Chloroplast	110341	110366	YL,RT	-405.98876953125,-272.8612060546875
Chloroplast	110463	110486	YL	-346.457
Chloroplast	110832	110862	RT,YL	-299.76116943359375,-507.7237854003906
Chloroplast	110921	110955	FL,PL,RT,YL	-223.12161254882812,-226.89093017578125,-375.8056335449219,-608.0989990234375
Chloroplast	110981	111008	FL,PL,YL,RT	-217.75067138671875,-264.7245178222656,-543.0338745117188,-433.93218994140625
Chloroplast	111049	111074	PL,RT	-211.96424865722656,-282.3401184082031
Chloroplast	111131	111157	RT,YL,PL,SP,FL	-435.11126708984375,-700.1298828125,-280.5589599609375,-115.89163208007812,-258.9340515136719
Chloroplast	111244	111269	YL	-333.633
Chloroplast	111369	111394	YL,SP,RT,PL,FL	-879.1019287109375,-129.90086364746094,-574.8997802734375,-358.2496643066406,-318.9100341796875
Chloroplast	111454	111471	YL,RT	-408.42010498046875,-267.01898193359375
Chloroplast	111587	111612	PL,SP,FL,RT,YL	-320.1513366699219,-187.56967163085938,-339.4833984375,-630.2506713867188,-1000.0
Chloroplast	111735	111760	PL,RT,FL,YL	-312.9942626953125,-420.58197021484375,-245.73104858398438,-486.8219909667969
Chloroplast	111820	111839	YL,RT	-371.0732116699219,-307.4115905761719
Chloroplast	111891	111916	PL	-290.667
Chloroplast	111960	111984	PL,FL,SP,RT,YL	-288.39471435546875,-282.7908630371094,-145.2471160888672,-393.8974609375,-563.8817138671875
Chloroplast	112080	112105	RT	-264.669
Chloroplast	112151	112174	YL	-318.058
Chloroplast	112424	112449	SP,YL,RT,FL,PL	-135.60568237304688,-514.684814453125,-419.0386962890625,-254.78338623046875,-231.20578002929688
Chloroplast	112599	112620	PL,RT,SP,YL,FL	-279.96173095703125,-376.4105224609375,-110.38198852539062,-432.0586242675781,-233.59698486328125
Chloroplast	112664	112693	SP,PL,RT,YL	-122.03925323486328,-198.52413940429688,-279.9597473144531,-416.9666442871094
Chloroplast	112737	112762	SP,YL,RT	-108.96636199951172,-411.13153076171875,-305.907470703125
Chloroplast	112835	112858	PL,RT,YL	-239.29934692382812,-299.3233947753906,-351.3924255371094
Chloroplast	112888	112918	YL,RT	-418.9574890136719,-284.8808898925781
Chloroplast	113336	113359	YL,RT	-440.2122497558594,-278.4837341308594
Chloroplast	113440	113465	YL,RT,PL,FL	-499.11572265625,-392.5732727050781,-221.52346801757812,-224.0206756591797
Chloroplast	113773	113794	YL	-409.927
Chloroplast	113813	113838	YL	-433.027
Chloroplast	114221	114240	YL	-390.819
Chloroplast	114267	114292	YL	-344.592
Chloroplast	114400	114425	YL	-392.591
Chloroplast	114530	114555	YL	-462.202
Chloroplast	114590	114611	YL	-419.438
Chloroplast	114846	114867	YL,RT,PL	-489.2886657714844,-300.2406311035156,-204.8050079345703
Chloroplast	115257	115282	YL,RT,PL	-570.4039916992188,-361.3215637207031,-211.5263671875
Chloroplast	115325	115350	PL	-200.53
Chloroplast	115410	115436	YL,RT,PL	-534.6557006835938,-307.0605773925781,-247.1910858154297
Chloroplast	115628	115649	YL,PL,RT	-460.2234191894531,-222.52354431152344,-282.49310302734375
Chloroplast	115824	115860	PL,SP,YL,RT,FL	-211.85655212402344,-104.46977996826172,-432.48114013671875,-355.3529052734375,-227.14385986328125
Chloroplast	115895	115912	YL,RT,PL	-504.9501953125,-374.01312255859375,-240.75534057617188
Chloroplast	115943	115962	YL	-304.729
Chloroplast	116043	116064	YL	-326.087
Chloroplast	116189	116204	YL,PL,RT	-473.7016296386719,-231.9927215576172,-301.4967346191406
Chloroplast	116332	116355	YL,RT	-470.7138366699219,-289.5859680175781
Chloroplast	116575	116600	PL	-208.267
Chloroplast	116608	116633	YL,RT	-434.0323791503906,-294.3982238769531
Chloroplast	116731	116756	YL	-374.215
Chloroplast	116835	116863	SP,YL,RT,PL,FL	-148.09278869628906,-686.7685546875,-539.3696899414062,-386.2511901855469,-363.0853576660156
Chloroplast	116899	116930	FL,PL,RT,YL	-247.42117309570312,-218.96884155273438,-376.0663146972656,-391.24615478515625
Chloroplast	116968	116993	RT,FL,PL,YL	-378.3867492675781,-251.05523681640625,-218.54833984375,-371.3291015625
Chloroplast	117059	117076	PL,FL,YL,RT	-234.40866088867188,-232.77542114257812,-347.5389099121094,-266.7649841308594
Chloroplast	117249	117284	YL,FL,PL,RT,SP	-707.8948974609375,-338.52496337890625,-358.3067626953125,-521.3326416015625,-162.57810974121094
Chloroplast	117372	117397	SP,YL,FL,RT,PL	-145.44155883789062,-561.2777099609375,-254.98126220703125,-362.7667236328125,-207.8260040283203
Chloroplast	117471	117496	YL,RT	-404.1401062011719,-292.9914855957031
Chloroplast	117531	117556	YL	-390.057
Chloroplast	117784	117803	YL	-303.479
Chloroplast	117889	117906	YL	-383.463
Chloroplast	117942	117969	FL,SP,PL,RT,YL	-253.26205444335938,-124.39329528808594,-206.62649536132812,-365.7420959472656,-475.1623840332031
Chloroplast	118017	118044	YL,RT,PL	-344.953125,-305.3336181640625,-210.89779663085938
Chloroplast	118084	118109	YL	-338.186
Chloroplast	118325	118346	SP,PL,RT,FL,YL	-125.7149429321289,-292.58648681640625,-417.1126708984375,-270.3063659667969,-540.19873046875
Chloroplast	118603	118626	RT,SP,PL,YL,FL	-469.462646484375,-129.12513732910156,-273.4993591308594,-742.1104736328125,-258.9145202636719
Chloroplast	118746	118769	SP,RT,YL,PL	-105.70545196533203,-449.4984130859375,-717.49365234375,-218.13595581054688
Chloroplast	119009	119034	YL,RT	-394.6697082519531,-318.8058776855469
Chloroplast	119100	119121	YL	-340.871
Chloroplast	119212	119233	YL,RT	-430.6790771484375,-354.7194519042969
Chloroplast	119381	119402	RT,YL	-300.4554748535156,-359.39056396484375
Chloroplast	119516	119537	YL	-306.382
Chloroplast	119570	119596	PL,YL,FL,RT	-266.3487243652344,-555.90185546875,-265.1135559082031,-495.5960998535156
Chloroplast	119809	119827	RT,YL	-317.7692565917969,-331.14410400390625
Chloroplast	120107	120122	FL,YL,RT	-224.166259765625,-364.9808349609375,-290.8115539550781
Chloroplast	120360	120386	PL,YL,RT,FL,SP	-315.5360107421875,-539.2897338867188,-437.4852294921875,-371.45343017578125,-151.08619689941406
Chloroplast	120546	120579	PL,FL,RT,SP,YL	-227.27456665039062,-302.62908935546875,-416.353515625,-109.68875885009766,-394.6891174316406
Chloroplast	120669	120682	RT	-271.328
Chloroplast	120725	120744	RT,YL	-287.5685729980469,-310.5212707519531
Chloroplast	121038	121063	RT,YL	-335.8850402832031,-355.6017761230469
Chloroplast	121118	121143	FL,YL,RT,SP,PL	-304.1246032714844,-431.744384765625,-354.27789306640625,-107.95146942138672,-222.19143676757812
Chloroplast	121176	121197	RT,PL,YL,SP,FL	-682.9833374023438,-446.1678466796875,-745.4580688476562,-166.7115936279297,-477.7654724121094
Chloroplast	121237	121262	RT,FL,PL,YL	-398.5982666015625,-261.69134521484375,-230.7589874267578,-304.39837646484375
Chloroplast	121362	121394	RT,YL,FL,SP,PL	-668.7557373046875,-796.7360229492188,-456.6570739746094,-180.617919921875,-322.7325134277344
Chloroplast	121470	121483	RT,FL,PL,YL	-417.7611389160156,-284.1431579589844,-252.69241333007812,-433.7925109863281
Chloroplast	121845	121858	FL	-221.297
Chloroplast	121883	121898	SP,PL,RT,FL	-143.8682861328125,-270.2732238769531,-328.497314453125,-271.680908203125
Chloroplast	121926	121951	SP,PL	-117.00115966796875,-203.21957397460938
Chloroplast	122004	122027	RT,YL	-299.5962219238281,-332.4576416015625
Chloroplast	122060	122079	SP,FL,YL,RT	-153.1995391845703,-255.9679718017578,-416.319580078125,-311.8008117675781
Chloroplast	122161	122186	SP	-124.978
Chloroplast	122496	122519	PL,RT,SP,YL,FL	-513.0421752929688,-705.3915405273438,-305.9644775390625,-694.9207153320312,-621.1554565429688
Chloroplast	122582	122605	PL	-217.023
Chloroplast	122646	122678	YL,PL,RT,SP,FL	-367.0151672363281,-304.8138427734375,-367.80157470703125,-149.9249267578125,-331.239501953125
Chloroplast	122734	122759	RT,SP,FL,YL	-405.5591735839844,-115.54378509521484,-245.93161010742188,-400.32586669921875
Chloroplast	122844	122857	RT,YL,PL,SP,FL	-487.87469482421875,-537.2423706054688,-290.6630859375,-182.31655883789062,-396.211669921875
Chloroplast	122912	122927	FL	-221.08
Chloroplast	123014	123031	FL,RT,SP,PL,YL	-332.53448486328125,-463.4361572265625,-138.83712768554688,-282.0234680175781,-469.8858337402344
Chloroplast	123055	123068	FL,PL,RT	-266.3598327636719,-211.9731903076172,-280.2296447753906
Chloroplast	123192	123217	FL,RT,YL	-231.90399169921875,-299.3436584472656,-321.87548828125
Chloroplast	123283	123300	SP	-105.067
Chloroplast	123325	123344	PL,SP,RT,YL,FL	-295.1379089355469,-153.25137329101562,-376.5340881347656,-409.19384765625,-360.6978454589844
Chloroplast	123575	123596	YL,PL,RT,SP,FL	-425.6903076171875,-323.508544921875,-412.7992248535156,-174.68162536621094,-352.0519104003906
Chloroplast	123610	123625	SP,FL,RT,YL	-117.76231384277344,-263.4950256347656,-303.825439453125,-307.6819763183594
Chloroplast	123696	123713	SP,PL,YL,FL,RT	-112.19000244140625,-226.0453643798828,-365.09600830078125,-271.5358581542969,-322.9787902832031
Chloroplast	123763	123789	PL,RT,SP,FL	-252.0917205810547,-312.7716064453125,-141.18460083007812,-317.0294189453125
Chloroplast	123881	123900	SP,FL,PL	-142.0087127685547,-278.23968505859375,-224.7781219482422
Chloroplast	123939	123950	SP,FL	-107.35453033447266,-217.5453338623047
Chloroplast	124122	124139	SP,RT,YL,PL,FL	-157.01596069335938,-482.3043518066406,-420.9512023925781,-393.967529296875,-410.1869201660156
Chloroplast	124174	124195	FL	-226.798
Chloroplast	124270	124285	SP,PL,RT,FL,YL	-135.29898071289062,-276.24468994140625,-394.18804931640625,-265.4909362792969,-453.9605712890625
Chloroplast	124317	124340	PL,FL,SP,RT	-241.0461883544922,-288.9468078613281,-110.18468475341797,-308.8664245605469
Chloroplast	124458	124484	FL,RT,YL,PL,SP	-308.7486572265625,-385.7259826660156,-439.7476501464844,-254.10797119140625,-158.8451690673828
Chloroplast	124540	124551	SP,FL,PL,RT,YL	-136.99038696289062,-284.8117370605469,-245.07981872558594,-312.1900634765625,-304.9359130859375
Chloroplast	124627	124652	RT,YL	-264.36944580078125,-326.0819396972656
Chloroplast	124846	124869	YL,SP,FL,RT,PL	-582.2566528320312,-214.90667724609375,-419.1566162109375,-507.38665771484375,-351.8335266113281
Chloroplast	124960	124973	YL	-358.706
Chloroplast	124989	125014	PL,SP,FL,RT,YL	-276.033203125,-183.11172485351562,-376.57568359375,-470.3042907714844,-503.5335388183594
Chloroplast	125068	125085	PL,FL,SP	-258.6769104003906,-252.12167358398438,-111.67543029785156
Chloroplast	125119	125144	SP	-108.355
Chloroplast	125175	125206	FL,RT,SP,PL,YL	-464.259033203125,-604.4501342773438,-169.5262451171875,-464.5203857421875,-515.1480712890625
Chloroplast	125294	125309	FL,PL,RT,YL	-243.22674560546875,-198.74209594726562,-266.3862609863281,-306.3095397949219
Chloroplast	125371	125401	RT,SP,PL,FL,YL	-455.6029968261719,-133.7321014404297,-240.48353576660156,-344.7432861328125,-523.4393310546875
Chloroplast	125436	125462	PL,SP,YL,FL,RT	-233.37518310546875,-114.94871520996094,-417.9815979003906,-230.26943969726562,-385.1807861328125
Chloroplast	125517	125542	RT,PL,YL,FL,SP	-476.68218994140625,-307.8154296875,-568.0255737304688,-437.61090087890625,-189.70005798339844
Chloroplast	125595	125631	PL,FL,RT,SP,YL	-228.08103942871094,-285.1205749511719,-333.1729736328125,-116.57161712646484,-341.6835632324219
Chloroplast	125719	125742	SP,FL,PL,RT,YL	-143.62841796875,-287.2344055175781,-262.0401306152344,-370.6172790527344,-362.561767578125
Chloroplast	125844	125870	SP,FL,PL,RT,YL	-224.70068359375,-511.9466857910156,-433.76824951171875,-572.0514526367188,-497.98876953125
Chloroplast	125906	125923	FL,PL,RT,YL,SP	-351.0023193359375,-316.40350341796875,-393.06427001953125,-469.4103088378906,-157.5344696044922
Chloroplast	125940	125965	SP,FL,PL	-132.07632446289062,-273.5157470703125,-248.94923400878906
Chloroplast	126082	126109	SP,RT,FL,PL,YL	-287.7697448730469,-728.93603515625,-638.1262817382812,-569.3109741210938,-856.2743530273438
Chloroplast	126160	126189	SP,FL,PL,RT,YL	-245.51171875,-567.292236328125,-492.8092041015625,-739.1132202148438,-739.2750244140625
Chloroplast	126274	126293	PL,FL	-244.69976806640625,-222.46495056152344
Chloroplast	126405	126426	PL,RT,SP,YL,FL	-311.3424377441406,-445.6164855957031,-109.29084014892578,-403.95458984375,-391.6870422363281
Chloroplast	126472	126497	YL,FL,RT,PL,SP	-540.13134765625,-513.2429809570312,-565.823974609375,-339.2295837402344,-160.24720764160156
Chloroplast	126612	126624	FL,SP,RT,YL,PL	-288.2961730957031,-120.53595733642578,-354.82672119140625,-363.3950500488281,-258.4764099121094
Chloroplast	126656	126671	RT,YL	-280.30841064453125,-310.6634826660156
Chloroplast	126697	126724	SP,YL,RT,PL,FL	-123.77198791503906,-463.7492980957031,-380.3161926269531,-234.76966857910156,-252.2278289794922
Chloroplast	126760	126779	FL,RT,PL,YL	-231.76063537597656,-324.49493408203125,-207.86048889160156,-387.89208984375
Chloroplast	126849	126870	PL	-222.48
Chloroplast	126912	126943	SP,PL,FL	-104.08712005615234,-220.05807495117188,-220.15577697753906
Chloroplast	127144	127169	FL,PL,RT,SP	-335.66180419921875,-261.4344482421875,-346.4200134277344,-177.8148193359375
Chloroplast	127239	127256	SP,FL,PL	-151.87132263183594,-274.0594482421875,-228.56651306152344
Chloroplast	127365	127388	SP,PL	-110.65996551513672,-228.55760192871094
Chloroplast	127487	127512	RT,PL,YL,SP,FL	-428.92523193359375,-272.2216796875,-398.46356201171875,-161.99354553222656,-363.2837829589844
Chloroplast	127531	127546	SP,FL,RT,PL,YL	-154.98643493652344,-333.3475646972656,-461.1603698730469,-254.98562622070312,-449.7481994628906
Chloroplast	127587	127612	YL,SP,FL,PL,RT	-531.9388427734375,-220.7086944580078,-493.5932922363281,-394.3147277832031,-579.9942626953125
Chloroplast	127684	127697	SP	-105.398
Chloroplast	127722	127733	FL,PL	-231.6439208984375,-206.61514282226562
Chloroplast	127736	127749	SP	-113.354
Chloroplast	127786	127809	FL	-238.629
Chloroplast	127813	127836	SP,PL,RT,FL,YL	-133.7841339111328,-247.5351104736328,-411.0857849121094,-282.45660400390625,-462.74176025390625
Chloroplast	127899	127920	YL,PL,SP,FL,RT	-563.12353515625,-305.0035400390625,-191.23269653320312,-379.15936279296875,-494.9747009277344
Chloroplast	127975	127990	SP,FL	-110.32678985595703,-222.4944610595703
Chloroplast	128028	128061	PL,FL,RT,SP,YL	-433.6614990234375,-482.80340576171875,-592.4791870117188,-257.13372802734375,-550.668701171875
Chloroplast	128104	128129	SP,FL,RT,YL,PL	-225.2804412841797,-521.5005493164062,-658.587890625,-724.2797241210938,-404.4285583496094
Chloroplast	128260	128283	YL,RT	-332.3316650390625,-324.4290466308594
Chloroplast	128654	128677	PL,RT,YL,SP,FL	-311.11138916015625,-636.0885620117188,-726.23095703125,-188.71737670898438,-400.19793701171875
Chloroplast	128761	128791	SP,FL,PL,RT,YL	-139.28262329101562,-311.42791748046875,-283.4206848144531,-383.6579284667969,-346.8349914550781
Chloroplast	128869	128894	RT,YL,SP,PL,FL	-474.1253356933594,-510.84918212890625,-196.9202423095703,-344.7050476074219,-372.8321533203125
Chloroplast	128958	128979	RT,YL,FL,PL	-372.4391174316406,-417.2033386230469,-228.25819396972656,-199.54954528808594
Chloroplast	129058	129083	SP,FL,PL,RT,YL	-163.75067138671875,-367.4572448730469,-361.40338134765625,-540.8282470703125,-553.9446411132812
Chloroplast	129165	129180	YL	-376.093
Chloroplast	129296	129319	FL,YL,PL,RT	-254.25326538085938,-384.2790832519531,-256.2178649902344,-398.3116149902344
Chloroplast	129337	129360	SP,YL,RT	-108.9629898071289,-390.59027099609375,-292.0382080078125
Chloroplast	129453	129478	FL,SP,PL,YL,RT	-318.10833740234375,-120.71504974365234,-244.89991760253906,-322.5335693359375,-396.48828125
Chloroplast	129543	129556	RT,YL	-367.6986999511719,-387.2666931152344
Chloroplast	129738	129760	YL,RT	-360.6143493652344,-344.8248291015625
Chloroplast	129807	129822	RT,YL	-293.04083251953125,-308.52142333984375
Chloroplast	129892	129917	YL,SP,RT,PL,FL	-528.6994018554688,-111.12626647949219,-588.328857421875,-378.5941467285156,-401.7435302734375
Chloroplast	129961	129986	PL,SP,FL,RT,YL	-307.84759521484375,-124.2210922241211,-283.0434265136719,-383.8148193359375,-437.55352783203125
Chloroplast	130036	130059	PL	-198.116
Chloroplast	130091	130125	YL,PL,SP,FL,RT	-1000.0,-481.8731384277344,-189.36573791503906,-534.34912109375,-800.3310546875
Chloroplast	130167	130188	YL	-330.029
Chloroplast	130234	130259	PL,RT,YL	-213.9464874267578,-309.8226013183594,-359.21380615234375
Chloroplast	130507	130538	RT,PL,FL	-289.67327880859375,-228.87669372558594,-219.5643768310547
Chloroplast	130578	130601	SP,PL	-115.0621109008789,-209.35107421875
Chloroplast	130688	130711	PL,FL	-231.1703643798828,-216.96253967285156
Chloroplast	130836	130861	RT,YL,PL,FL,SP	-404.5370178222656,-358.5152587890625,-316.92413330078125,-297.63909912109375,-134.27059936523438
Chloroplast	130882	130915	SP,RT,YL,PL,FL	-104.52997589111328,-326.44537353515625,-367.44171142578125,-246.6519317626953,-270.5655822753906
Chloroplast	130942	130963	PL,RT,YL	-215.0212860107422,-293.345458984375,-318.66290283203125
Chloroplast	130990	131015	RT	-274.371
Chloroplast	131229	131242	PL	-199.374
Chloroplast	131300	131333	PL,YL,FL,RT,SP	-230.2084503173828,-545.6594848632812,-271.32177734375,-415.826904296875,-143.15301513671875
Chloroplast	131337	131363	PL,YL,FL,RT	-262.4040832519531,-459.2389221191406,-232.29530334472656,-305.16766357421875
Chloroplast	131419	131442	SP,PL,FL,RT,YL	-152.90821838378906,-292.9830627441406,-314.3552551269531,-639.0852661132812,-699.0851440429688
Chloroplast	131476	131501	YL,RT,FL,PL	-461.4446716308594,-373.7101745605469,-254.59207153320312,-227.3078155517578
Chloroplast	131615	131640	SP,RT,FL,PL,YL	-145.15284729003906,-421.4732666015625,-299.1772155761719,-266.822021484375,-438.094970703125
Chloroplast	131730	131755	YL,PL,RT,SP,FL	-594.3704223632812,-272.85382080078125,-543.6570434570312,-170.23696899414062,-362.4289245605469
Chloroplast	131830	131856	FL,RT,PL,YL	-271.2179260253906,-358.9227600097656,-195.89064025878906,-373.53326416015625
Chloroplast	131950	131980	YL,SP,PL,RT,FL	-549.1439208984375,-186.32850646972656,-311.60205078125,-451.23876953125,-373.94989013671875
Chloroplast	132093	132118	RT,YL,FL,PL,SP	-423.17205810546875,-510.16949462890625,-287.6587219238281,-253.3455810546875,-106.16474151611328
Chloroplast	132191	132217	YL,RT	-424.5333557128906,-338.1537780761719
Chloroplast	132409	132434	YL,RT,PL,FL,SP	-611.8464965820312,-476.5277404785156,-276.912109375,-263.45263671875,-113.95565032958984
Chloroplast	132447	132477	YL,RT,FL	-374.9766845703125,-306.80023193359375,-230.2550048828125
Chloroplast	132687	132708	PL	-197.433
Chloroplast	132782	132805	FL,RT,SP,YL,PL	-311.4297790527344,-400.9809265136719,-111.92562866210938,-403.79541015625,-198.6184539794922
Chloroplast	132827	132852	RT,PL,SP,FL,YL	-432.4131164550781,-261.71337890625,-142.55596923828125,-277.0950012207031,-471.0742492675781
Chloroplast	132936	132952	RT,YL,PL,SP,FL	-396.4132385253906,-470.1533508300781,-235.19935607910156,-145.5369110107422,-251.67138671875
Chloroplast	132974	132989	RT	-275.399
Chloroplast	133038	133080	YL,SP,RT,FL,PL,YL	-443.6932373046875,-111.8388900756836,-420.3311767578125,-267.52740478515625,-249.91244506835938,-360.6497802734375
Chloroplast	133201	133212	FL,RT	-218.576416015625,-270.6062927246094
Chloroplast	133450	133478	PL,FL,SP,YL,RT	-327.12200927734375,-353.18310546875,-189.0211181640625,-613.35888671875,-483.9670104980469
Chloroplast	133512	133540	FL,SP,YL,RT,PL	-250.24989318847656,-112.35729217529297,-331.885009765625,-321.2231750488281,-239.42755126953125
Chloroplast	133647	133672	PL,FL,RT,YL	-219.4945068359375,-226.93690490722656,-315.74432373046875,-328.145263671875
Chloroplast	133707	133732	RT,YL	-288.7591552734375,-319.69036865234375
Chloroplast	133942	133963	PL	-211.462
Chloroplast	134023	134048	RT,YL,FL,PL,SP	-452.36273193359375,-547.9673461914062,-317.19622802734375,-291.27056884765625,-130.1619110107422
Chloroplast	134085	134111	PL,RT,YL	-242.2389678955078,-305.23895263671875,-317.9123229980469
Chloroplast	134196	134215	PL,RT,FL,YL	-299.6965637207031,-444.0419006347656,-296.0294494628906,-446.00323486328125
Chloroplast	134280	134301	RT	-287.012
Chloroplast	134765	134790	PL,YL,FL,RT,SP	-293.0760803222656,-415.6280212402344,-366.84027099609375,-493.3934631347656,-139.86279296875
Chloroplast	134816	134839	FL	-222.232
Chloroplast	134863	134874	FL,RT,PL,YL	-261.5236511230469,-364.9183044433594,-223.5823211669922,-319.72711181640625
Chloroplast	135089	135112	SP,RT,FL,YL	-118.7999267578125,-337.2318420410156,-262.98736572265625,-407.62469482421875
Chloroplast	135198	135223	RT	-267.308
Chloroplast	135269	135290	FL,PL,RT,SP	-326.1504211425781,-274.8948059082031,-376.0548095703125,-112.65042114257812
Chloroplast	135325	135353	SP,PL,RT,YL,FL	-140.70216369628906,-286.6791687011719,-440.6415100097656,-493.2166442871094,-335.75823974609375
Chloroplast	135365	135390	SP,YL,FL,PL,RT	-133.53680419921875,-399.505126953125,-221.73829650878906,-212.3835906982422,-293.41552734375
Chloroplast	135524	135554	RT,YL,SP	-323.7095642089844,-399.7379150390625,-108.2098159790039
Chloroplast	135632	135655	FL,RT,YL	-223.65097045898438,-308.4331359863281,-375.58172607421875
Chloroplast	135684	135712	PL,FL,RT,YL	-302.85296630859375,-306.09002685546875,-396.405029296875,-420.6429443359375
Chloroplast	135783	135808	YL	-363.429
Chloroplast	135920	135939	YL,FL,RT,PL	-490.5435485839844,-310.4484558105469,-378.677978515625,-217.7229766845703
Chloroplast	135978	135997	SP,FL,YL,RT	-121.19454956054688,-232.89312744140625,-357.1963195800781,-286.826171875
Chloroplast	136091	136114	FL,SP,RT,YL,PL	-322.28656005859375,-137.9403839111328,-430.7577209472656,-478.9007263183594,-248.89637756347656
Chloroplast	136198	136224	SP,YL,RT,PL	-118.44741821289062,-500.5839538574219,-357.52294921875,-229.58876037597656
Chloroplast	136353	136381	FL,RT,PL	-253.78826904296875,-271.5140075683594,-250.9254913330078
Chloroplast	136410	136435	RT,PL,YL,FL	-417.15972900390625,-268.6280212402344,-362.6682434082031,-363.51678466796875
Chloroplast	136475	136498	FL,PL	-217.9835968017578,-206.91995239257812
Chloroplast	136533	136556	PL	-200.628
Chloroplast	136735	136758	FL,RT,PL,YL	-277.7514343261719,-348.1422119140625,-353.5761413574219,-347.422119140625
Chloroplast	136792	136818	FL,PL	-231.8174591064453,-211.64642333984375
Chloroplast	136868	136885	RT,FL,PL,YL	-394.9034118652344,-228.1150665283203,-216.3052978515625,-390.58026123046875
Chloroplast	136923	136946	FL,RT,PL,YL	-249.29330444335938,-349.2902526855469,-196.33270263671875,-317.13616943359375
Chloroplast	137020	137049	RT,FL,YL,PL,SP	-448.6600646972656,-294.8193664550781,-474.8668212890625,-299.51165771484375,-120.98403930664062
Chloroplast	137135	137156	YL,SP,RT	-375.70721435546875,-105.44061279296875,-354.0851135253906
Chloroplast	137207	137228	PL	-200.769
Chloroplast	137300	137321	YL,PL,FL,RT,SP	-564.9132080078125,-297.497314453125,-315.7633361816406,-543.8886108398438,-162.302978515625
Chloroplast	137409	137432	RT,FL,YL	-358.05572509765625,-228.14747619628906,-345.9039001464844
Chloroplast	137476	137501	SP,RT,FL,YL,PL	-118.2875747680664,-381.0194396972656,-241.55555725097656,-393.63092041015625,-199.25765991210938
Chloroplast	137585	137610	RT,YL	-342.6527404785156,-375.9444580078125
Chloroplast	137640	137665	RT,YL,SP,FL,PL	-447.59423828125,-483.24029541015625,-123.00274658203125,-230.3068084716797,-210.12107849121094
Chloroplast	137717	137738	RT,YL,PL	-346.92645263671875,-375.5687255859375,-196.7852020263672
Chloroplast	138123	138150	RT,SP,FL,PL,YL	-597.0059204101562,-149.3638153076172,-325.7198181152344,-327.7804870605469,-640.0523071289062
Chloroplast	138233	138258	PL,FL,RT	-221.99954223632812,-226.3094024658203,-290.9258728027344
Chloroplast	138494	138506	YL,RT	-331.88177490234375,-302.0599670410156
Chloroplast	138632	138659	RT,YL,PL	-348.5256042480469,-330.21368408203125,-194.61375427246094
Chloroplast	138713	138732	FL,SP,PL,RT,YL	-296.7124938964844,-123.54572296142578,-231.8813934326172,-573.7903442382812,-636.9182739257812
Chloroplast	139289	139312	SP,RT,FL,PL,YL	-157.0687713623047,-580.4805908203125,-376.6072692871094,-340.8990478515625,-632.2235717773438
Chloroplast	139395	139426	RT,YL,PL,FL,SP	-858.834716796875,-895.0142822265625,-683.2622680664062,-636.7674560546875,-279.92169189453125
Chloroplast	139510	139531	SP,PL,RT,YL	-155.82965087890625,-406.70965576171875,-568.7145385742188,-640.93798828125
Chloroplast	139564	139589	PL	-230.324
Chloroplast	139659	139684	SP,PL	-104.48351287841797,-208.10667419433594
Chloroplast	139764	139788	RT,YL,PL	-388.4598388671875,-384.1495361328125,-238.22305297851562
Chloroplast	139806	139829	RT,YL	-297.93109130859375,-314.08770751953125
Chloroplast	139878	139899	PL,RT,YL	-197.45880126953125,-330.26318359375,-314.8160705566406
Chloroplast	139983	140008	RT,YL	-277.0816345214844,-334.9551086425781
Chloroplast	140089	140114	RT,YL,FL,PL	-406.9471740722656,-464.1681823730469,-227.73892211914062,-214.95091247558594
Chloroplast	140236	140261	RT,PL,SP,FL,YL	-686.37158203125,-437.7648620605469,-199.97064208984375,-457.75262451171875,-683.2971801757812
Chloroplast	140355	140380	RT	-281.964
Chloroplast	140474	140491	RT,YL,FL	-413.3023376464844,-424.570068359375,-222.8421173095703
Chloroplast	140596	140611	RT,YL	-338.8974609375,-316.9425354003906

## Sheet: Supplemental Data 5
Supplemental Data 5. Footprints information of Z.mays aSP: Ear
Chloroplast	Start	End	Tissuesa	log10 (Wellington P-value)
Chloroplast	44	69	YL	-323.597
Chloroplast	339	362	FL	-98.6334
Chloroplast	518	543	YL	-399.263
Chloroplast	551	570	FL	-84.3556
Chloroplast	802	815	FL	-80.992
Chloroplast	834	859	YL	-484.782
Chloroplast	908	933	YL	-292.128
Chloroplast	1002	1027	PL,YL	-1000.0,-327.0692138671875
Chloroplast	1062	1087	SP,FL	-40.25581359863281,-110.30475616455078
Chloroplast	1202	1225	FL,PL,YL	-122.60580444335938,-1000.0,-310.88470458984375
Chloroplast	1276	1301	YL	-369.266
Chloroplast	1333	1359	YL,RT	-573.1704711914062,-208.65240478515625
Chloroplast	1806	1827	YL	-326.845
Chloroplast	2059	2085	PL,RT,YL	-1000.0,-251.31265258789062,-347.4797058105469
Chloroplast	2112	2132	PL,YL,RT,FL,SP	-1000.0,-864.172607421875,-434.36669921875,-153.77708435058594,-61.0705680847168
Chloroplast	2212	2240	FL,SP,PL	-87.41876220703125,-45.4204216003418,-833.5621337890625
Chloroplast	2270	2295	PL,RT,FL,YL,SP	-1000.0,-437.3908386230469,-96.25776672363281,-684.3224487304688,-59.21281433105469
Chloroplast	2409	2426	PL,FL,RT,YL	-1000.0,-96.41674041748047,-365.7987060546875,-571.6378784179688
Chloroplast	2518	2546	PL,RT,YL	-1000.0,-297.232177734375,-299.3453063964844
Chloroplast	2589	2621	PL,RT,YL,SP	-1000.0,-420.82373046875,-614.6432495117188,-44.10319519042969
Chloroplast	2776	2801	PL,YL,SP,RT	-1000.0,-354.1678161621094,-38.92830276489258,-257.1631774902344
Chloroplast	2818	2854	PL,FL,YL,RT,SP	-1000.0,-146.21766662597656,-879.5304565429688,-523.3237915039062,-73.73397064208984
Chloroplast	2926	2959	PL,FL,RT,YL,SP	-1000.0,-134.06991577148438,-413.9801330566406,-613.340576171875,-68.24275207519531
Chloroplast	2990	3017	PL,SP,RT,YL,FL	-1000.0,-53.1629524230957,-558.5260009765625,-907.7525634765625,-132.68431091308594
Chloroplast	3059	3094	PL,FL,YL,RT,SP	-1000.0,-84.1022720336914,-396.0767822265625,-293.7747802734375,-36.346954345703125
Chloroplast	3226	3254	PL,RT,YL	-1000.0,-285.994873046875,-315.7734680175781
Chloroplast	3314	3329	PL	-1000
Chloroplast	3343	3362	FL,SP	-93.60482025146484,-38.3604621887207
Chloroplast	3410	3435	PL,FL,SP,YL,RT	-1000.0,-98.3511962890625,-40.9517707824707,-363.8696594238281,-196.81130981445312
Chloroplast	3535	3560	PL	-1000
Chloroplast	3616	3628	PL,FL,YL,RT	-1000.0,-81.6317367553711,-314.1263427734375,-180.0383758544922
Chloroplast	3673	3700	PL,YL,SP,RT,FL,PL	-1000.0,-1000.0,-157.57846069335938,-722.4855346679688,-309.6670837402344,-1000.0
Chloroplast	3734	3772	PL,SP,YL,FL,RT,PL	-1000.0,-75.97210693359375,-1000.0,-195.80523681640625,-594.5941162109375,-1000.0
Chloroplast	3782	3814	PL,RT,SP,FL	-1000.0,-265.6016540527344,-50.8157958984375,-117.83843994140625
Chloroplast	3855	3908	PL,SP,FL,RT,YL,PL	-1000.0,-76.07106018066406,-162.08055114746094,-452.3025817871094,-697.7764892578125,-1000.0
Chloroplast	3972	3997	RT,YL	-201.0146484375,-293.97613525390625
Chloroplast	4130	4161	PL,FL,SP,YL,RT	-1000.0,-119.01313018798828,-43.00008010864258,-486.9261169433594,-271.541015625
Chloroplast	4332	4357	RT,SP,PL,YL	-278.37738037109375,-37.130287170410156,-1000.0,-336.6305236816406
Chloroplast	4388	4409	YL	-313.868
Chloroplast	4772	4799	YL,RT,SP	-376.0538635253906,-185.40402221679688,-33.83033752441406
Chloroplast	5249	5274	YL	-352.789
Chloroplast	5439	5463	SP,RT,PL,YL	-38.530418395996094,-263.0626220703125,-947.44775390625,-356.9382019042969
Chloroplast	5710	5733	RT	-200.912
Chloroplast	5866	5891	RT	-216.194
Chloroplast	5948	5973	RT,YL	-198.09364318847656,-294.81207275390625
Chloroplast	6349	6380	RT,YL,FL	-293.33001708984375,-619.0231323242188,-83.2083740234375
Chloroplast	6484	6517	PL,YL,RT	-1000.0,-467.28521728515625,-362.0465393066406
Chloroplast	6563	6597	PL,YL,FL,SP,RT	-1000.0,-888.5635986328125,-194.1577911376953,-74.76329803466797,-650.8660888671875
Chloroplast	6636	6663	YL,RT,PL,FL	-460.1053161621094,-292.35443115234375,-943.7623901367188,-132.9129180908203
Chloroplast	6701	6720	FL,RT,PL	-82.2031478881836,-188.15025329589844,-823.9742431640625
Chloroplast	6748	6779	PL,RT,FL,SP	-1000.0,-341.0601501464844,-102.5916519165039,-44.26904296875
Chloroplast	6844	6868	PL,RT	-1000.0,-207.4285430908203
Chloroplast	6915	6934	RT	-215.627
Chloroplast	6972	6988	PL,RT	-777.767333984375,-181.09239196777344
Chloroplast	7372	7389	YL,RT	-336.0996398925781,-171.7657928466797
Chloroplast	7422	7445	SP,PL,YL,RT	-48.03712844848633,-1000.0,-381.9195251464844,-227.72341918945312
Chloroplast	7477	7498	PL,RT,YL	-1000.0,-198.97885131835938,-304.894287109375
Chloroplast	7515	7541	PL,SP,FL,RT,YL	-1000.0,-56.959896087646484,-137.28578186035156,-344.7543029785156,-495.4122314453125
Chloroplast	7591	7614	PL,RT,YL	-1000.0,-263.15948486328125,-411.7234802246094
Chloroplast	7650	7675	RT,FL,SP,PL,YL	-332.0205993652344,-92.92334747314453,-38.81991958618164,-1000.0,-620.0184326171875
Chloroplast	7742	7768	PL,SP,RT,FL,YL	-1000.0,-53.49229431152344,-395.7825622558594,-145.88633728027344,-678.0114135742188
Chloroplast	7887	7913	YL,RT	-800.1456909179688,-330.698974609375
Chloroplast	7970	7999	YL,RT	-537.1019287109375,-253.71099853515625
Chloroplast	8037	8061	FL,YL,RT,SP	-139.04507446289062,-704.816650390625,-400.5747985839844,-37.183738708496094
Chloroplast	8107	8119	YL,RT	-287.130126953125,-199.7274627685547
Chloroplast	8245	8270	RT,YL	-263.2655029296875,-342.895263671875
Chloroplast	8439	8464	FL,YL	-95.53301239013672,-575.3726196289062
Chloroplast	8709	8734	PL,RT,YL	-1000.0,-172.849853515625,-285.5540466308594
Chloroplast	8789	8815	RT,SP,YL,PL,FL	-313.10223388671875,-43.43327713012695,-445.7173767089844,-833.2493286132812,-80.52183532714844
Chloroplast	8875	8905	RT,PL,YL	-265.148193359375,-1000.0,-377.2470703125
Chloroplast	8924	8956	FL,YL,RT	-78.3047103881836,-444.3594055175781,-282.14337158203125
Chloroplast	9040	9063	SP,YL,RT,FL,PL	-38.574440002441406,-423.35693359375,-244.59230041503906,-79.21244049072266,-862.6856079101562
Chloroplast	9175	9200	YL	-289.032
Chloroplast	9290	9318	FL,RT,YL	-107.82638549804688,-228.20736694335938,-352.7112731933594
Chloroplast	9974	9989	FL,YL,RT	-103.3693618774414,-403.80645751953125,-227.3164825439453
Chloroplast	10029	10052	YL,SP,RT,FL,PL	-573.27783203125,-53.29253387451172,-339.2471618652344,-189.62295532226562,-1000.0
Chloroplast	10086	10101	YL	-371.238
Chloroplast	10145	10170	YL	-514.534
Chloroplast	10209	10239	YL,RT	-613.5831298828125,-234.3636474609375
Chloroplast	10412	10437	YL	-338.445
Chloroplast	10497	10522	YL	-368.726
Chloroplast	10591	10616	YL	-358.761
Chloroplast	10674	10695	YL,RT	-385.8948974609375,-180.79318237304688
Chloroplast	10720	10743	PL,RT,YL	-865.2279663085938,-247.60684204101562,-300.4695739746094
Chloroplast	10824	10843	PL,RT,YL	-810.0326538085938,-183.62620544433594,-289.7194519042969
Chloroplast	10929	10950	YL	-285.624
Chloroplast	11029	11055	FL,PL,SP,YL	-129.29188537597656,-780.6385498046875,-35.632972717285156,-304.8287658691406
Chloroplast	11140	11175	FL,PL,SP,RT,YL	-98.01018524169922,-804.0416870117188,-37.159175872802734,-194.28436279296875,-331.3757019042969
Chloroplast	11293	11316	YL	-305.64
Chloroplast	11389	11413	SP,FL,YL,RT	-36.502220153808594,-83.09696960449219,-323.2050476074219,-185.60769653320312
Chloroplast	11447	11472	YL	-468.732
Chloroplast	11511	11536	YL	-353.4
Chloroplast	11585	11602	RT,YL	-191.06796264648438,-328.6851501464844
Chloroplast	11713	11732	FL,YL	-106.56880950927734,-302.8824157714844
Chloroplast	11865	11895	RT,YL,PL	-197.40298461914062,-336.9580993652344,-792.0259399414062
Chloroplast	12112	12137	RT	-171.39
Chloroplast	12187	12212	RT,PL,YL	-272.5267028808594,-866.2593383789062,-292.48272705078125
Chloroplast	12380	12419	RT,PL,FL,SP	-253.2669677734375,-1000.0,-95.8082504272461,-42.48259353637695
Chloroplast	12601	12618	RT,FL,PL,YL	-275.5397033691406,-84.32340240478516,-1000.0,-314.3731384277344
Chloroplast	12689	12710	RT,PL,YL	-244.87161254882812,-963.9219360351562,-320.6505432128906
Chloroplast	12747	12787	PL,SP,YL,RT,FL	-1000.0,-47.75501251220703,-423.6291809082031,-408.0431823730469,-147.89210510253906
Chloroplast	12833	12858	PL,SP,FL,RT,YL	-1000.0,-81.52326965332031,-179.0335235595703,-402.0258483886719,-325.9732666015625
Chloroplast	12956	13004	PL,YL,FL,SP,PL,RT,PL	-1000.0,-555.0693969726562,-316.7718811035156,-99.30967712402344,-1000.0,-370.9815368652344,-1000.0
Chloroplast	13151	13184	PL,SP,FL,RT,YL	-1000.0,-49.50592803955078,-169.2757568359375,-349.3353576660156,-465.2475891113281
Chloroplast	13210	13233	SP,PL	-48.030460357666016,-822.1287841796875
Chloroplast	13303	13326	PL	-1000
Chloroplast	13337	13367	PL,RT,FL,YL,SP	-1000.0,-275.2364501953125,-94.90287780761719,-398.9872131347656,-38.98640823364258
Chloroplast	13787	13812	YL	-386.151
Chloroplast	14312	14333	PL	-893.976
Chloroplast	14373	14401	PL,RT,YL	-1000.0,-200.77272033691406,-307.43768310546875
Chloroplast	14415	14440	PL	-809.274
Chloroplast	14477	14506	PL,SP,FL,YL,RT	-1000.0,-43.62929153442383,-120.59693908691406,-826.6475830078125,-388.9012145996094
Chloroplast	14541	14558	YL	-295.048
Chloroplast	14765	14778	YL	-323.194
Chloroplast	14849	14870	PL,SP,RT,YL	-1000.0,-46.13150405883789,-387.3616027832031,-658.0517578125
Chloroplast	14922	14948	YL,RT,PL	-311.0657653808594,-180.46307373046875,-881.02001953125
Chloroplast	15054	15079	RT,YL	-187.16835021972656,-312.89984130859375
Chloroplast	15345	15378	RT,YL,SP,PL,FL	-331.5978698730469,-686.1888427734375,-40.86254119873047,-1000.0,-119.9802474975586
Chloroplast	15542	15567	FL	-107.165
Chloroplast	15673	15706	PL,RT,YL,FL	-1000.0,-337.1996765136719,-435.4443664550781,-145.07925415039062
Chloroplast	15858	15889	PL,FL,RT	-1000.0,-88.81007385253906,-268.8206787109375
Chloroplast	16065	16091	RT,YL,FL	-319.6587219238281,-643.3682861328125,-80.99665832519531
Chloroplast	16156	16181	YL	-287.281
Chloroplast	16273	16298	PL	-786.633
Chloroplast	16494	16519	YL	-308.283
Chloroplast	16587	16616	PL,YL,RT,FL	-1000.0,-396.26470947265625,-188.1680908203125,-95.02967834472656
Chloroplast	16890	16921	PL,RT,YL	-1000.0,-249.98977661132812,-401.5623474121094
Chloroplast	16976	16998	PL,SP	-1000.0,-35.532859802246094
Chloroplast	17005	17030	PL	-1000
Chloroplast	17097	17108	FL,SP	-111.54188537597656,-44.68560791015625
Chloroplast	17137	17152	PL	-1000
Chloroplast	17154	17199	YL,PL,RT,FL,SP,PL	-1000.0,-1000.0,-874.6016845703125,-316.91717529296875,-106.74266815185547,-1000.0
Chloroplast	17240	17270	PL,FL,RT,SP,YL	-1000.0,-116.8983383178711,-267.8096923828125,-55.78993225097656,-449.37060546875
Chloroplast	17293	17309	RT,YL,PL,SP	-193.26803588867188,-329.72406005859375,-1000.0,-38.000125885009766
Chloroplast	17483	17508	PL	-835.331
Chloroplast	17603	17627	PL,SP,RT,YL,FL	-1000.0,-38.2769775390625,-231.98532104492188,-366.3510437011719,-106.23226928710938
Chloroplast	18147	18170	PL,RT,YL,FL	-1000.0,-323.2684326171875,-387.2572937011719,-82.71973419189453
Chloroplast	18325	18348	RT	-182.485
Chloroplast	19108	19132	PL,YL,FL,SP,RT	-1000.0,-298.12200927734375,-101.5499496459961,-40.32390213012695,-232.02682495117188
Chloroplast	19522	19547	RT	-187.523
Chloroplast	19603	19629	PL,RT,FL,YL	-1000.0,-194.01390075683594,-90.27484893798828,-375.7469177246094
Chloroplast	19750	19775	PL	-794.508
Chloroplast	20014	20037	PL,YL	-788.5003051757812,-285.87286376953125
Chloroplast	20190	20209	YL,RT	-477.2536315917969,-205.21839904785156
Chloroplast	20342	20367	YL	-386.799
Chloroplast	20595	20620	PL,RT,FL,YL	-1000.0,-263.99053955078125,-151.92657470703125,-545.1009521484375
Chloroplast	20661	20686	RT	-208.287
Chloroplast	20787	20804	PL	-1000
Chloroplast	20813	20842	PL,SP,YL,RT,FL	-1000.0,-42.614253997802734,-413.9137878417969,-370.2300109863281,-98.07829284667969
Chloroplast	21034	21059	RT	-184.949
Chloroplast	21202	21225	YL	-294.309
Chloroplast	21419	21451	PL,YL,FL,RT	-1000.0,-358.6578369140625,-79.02922058105469,-195.77427673339844
Chloroplast	21523	21548	YL,PL,RT	-316.6456604003906,-855.074462890625,-181.39637756347656
Chloroplast	21605	21630	SP,RT,YL	-36.85224151611328,-195.08737182617188,-327.59466552734375
Chloroplast	21711	21736	PL,RT,YL	-1000.0,-284.2362060546875,-315.4329833984375
Chloroplast	21825	21850	FL,SP	-140.29368591308594,-33.849365234375
Chloroplast	21941	21964	PL,RT,FL,YL,SP	-1000.0,-311.4454040527344,-117.79029083251953,-453.2933654785156,-50.403533935546875
Chloroplast	22029	22052	PL	-810.109
Chloroplast	22060	22079	YL	-376.019
Chloroplast	22109	22148	PL,RT,SP,YL,FL	-1000.0,-342.78961181640625,-71.3762435913086,-621.7359008789062,-144.47671508789062
Chloroplast	22191	22229	PL,SP,RT,YL	-1000.0,-40.7783088684082,-276.18194580078125,-583.6103515625
Chloroplast	22340	22363	YL,RT,PL	-381.4932861328125,-207.94081115722656,-953.9384765625
Chloroplast	22389	22419	RT,PL	-184.45193481445312,-995.0067749023438
Chloroplast	22692	22709	SP,YL,RT	-36.2171745300293,-383.7986145019531,-183.90887451171875
Chloroplast	22834	22882	PL,RT,YL	-1000.0,-244.34048461914062,-367.43243408203125
Chloroplast	23380	23409	PL,YL,RT,FL,SP	-1000.0,-642.4453735351562,-367.2306823730469,-135.7919464111328,-56.582157135009766
Chloroplast	23438	23465	PL,YL,RT,FL,SP	-1000.0,-451.1147766113281,-314.9638671875,-93.82323455810547,-63.20865249633789
Chloroplast	23550	23571	PL,RT	-865.5473022460938,-205.74583435058594
Chloroplast	23596	23617	RT,YL	-243.5118408203125,-339.41839599609375
Chloroplast	23641	23662	YL	-338.169
Chloroplast	23693	23714	FL,SP,RT,PL,YL	-90.724853515625,-34.870296478271484,-219.8525848388672,-937.5775146484375,-334.2043151855469
Chloroplast	23964	23992	SP,FL,YL,RT	-39.28304672241211,-103.70340728759766,-521.8121948242188,-235.3799285888672
Chloroplast	24066	24096	PL,SP,FL,YL,RT	-1000.0,-61.657752990722656,-136.76556396484375,-445.5628967285156,-270.5807800292969
Chloroplast	24248	24274	RT,YL,PL	-175.32955932617188,-306.49847412109375,-778.4628295898438
Chloroplast	24319	24366	SP,PL,RT,FL,YL,PL	-48.324344635009766,-1000.0,-255.79942321777344,-97.54790496826172,-410.1069030761719,-1000.0
Chloroplast	24437	24460	YL	-297.595
Chloroplast	24704	24730	YL,RT,PL	-543.4908447265625,-265.6734313964844,-822.3235473632812
Chloroplast	24983	25008	YL	-311.967
Chloroplast	25183	25204	PL	-1000
Chloroplast	25286	25309	PL,RT,YL,SP	-1000.0,-309.6715393066406,-435.279296875,-37.28628158569336
Chloroplast	25351	25362	YL,RT	-507.62164306640625,-228.92559814453125
Chloroplast	25424	25465	PL,SP,RT,YL	-1000.0,-38.264808654785156,-321.7533874511719,-685.0496215820312
Chloroplast	25694	25717	PL,YL,FL,RT	-1000.0,-535.0787963867188,-84.67744445800781,-371.4372863769531
Chloroplast	25742	25763	YL	-331.265
Chloroplast	25792	25807	PL	-888.987
Chloroplast	25941	25984	PL,SP,RT,YL,PL	-1000.0,-43.22538757324219,-233.58010864257812,-407.394287109375,-830.1546020507812
Chloroplast	26008	26032	YL,SP,RT,PL,FL	-450.7804260253906,-35.6379280090332,-224.42135620117188,-1000.0,-81.79930877685547
Chloroplast	26043	26074	PL,SP,FL,RT,YL	-1000.0,-37.3556022644043,-85.27818298339844,-216.0744171142578,-359.2754821777344
Chloroplast	26256	26281	PL	-945.587
Chloroplast	26410	26435	RT	-177.156
Chloroplast	26515	26533	PL,RT,SP,YL	-1000.0,-270.3680725097656,-40.41791915893555,-444.3540954589844
Chloroplast	26598	26623	PL	-881.714
Chloroplast	26661	26687	RT,PL,YL	-224.19789123535156,-1000.0,-328.5379943847656
Chloroplast	26710	26733	PL	-1000
Chloroplast	26767	26792	YL	-516.367
Chloroplast	26836	26858	RT,YL	-171.84324645996094,-348.15350341796875
Chloroplast	26894	26907	YL	-339.584
Chloroplast	26957	26976	PL,RT,YL,SP	-899.7935180664062,-174.6637725830078,-294.92730712890625,-36.01457977294922
Chloroplast	27141	27168	FL,PL,SP,YL,RT	-86.1224136352539,-1000.0,-37.0676383972168,-376.32733154296875,-213.9903564453125
Chloroplast	27216	27237	PL	-815.256
Chloroplast	27308	27348	PL,RT,SP,FL,YL	-1000.0,-330.9931945800781,-48.59062576293945,-82.23411560058594,-589.7957153320312
Chloroplast	27680	27705	FL,RT,YL,SP,PL	-125.56859588623047,-291.9495849609375,-645.1226806640625,-57.259193420410156,-1000.0
Chloroplast	27760	27785	PL	-823.975
Chloroplast	27986	28019	PL,FL,RT	-1000.0,-99.52290344238281,-208.77117919921875
Chloroplast	28052	28091	PL,YL,SP,FL,RT	-1000.0,-522.4619750976562,-75.82272338867188,-215.29966735839844,-336.32391357421875
Chloroplast	28287	28328	YL,RT	-320.00787353515625,-182.2343292236328
Chloroplast	28576	28612	PL,RT	-1000.0,-202.70974731445312
Chloroplast	28684	28709	YL,PL	-341.6959228515625,-796.77490234375
Chloroplast	29025	29050	FL,PL,YL	-104.65742492675781,-922.3659057617188,-349.5721740722656
Chloroplast	29344	29361	YL,RT,PL	-384.2145690917969,-200.9071502685547,-867.0062866210938
Chloroplast	29407	29439	PL,SP,YL,FL,RT	-1000.0,-51.96589279174805,-518.8526611328125,-121.70115661621094,-281.25408935546875
Chloroplast	29511	29532	FL	-86.9594
Chloroplast	29558	29571	YL	-327.865
Chloroplast	29575	29601	PL,RT,YL,SP	-1000.0,-238.7445068359375,-321.841552734375,-36.53317642211914
Chloroplast	29657	29674	PL,RT	-1000.0,-263.4144592285156
Chloroplast	29677	29701	YL,PL,RT	-500.9017333984375,-782.8115844726562,-202.9703369140625
Chloroplast	29713	29741	SP,YL,RT,PL	-39.76402282714844,-370.7262878417969,-187.408447265625,-779.0672607421875
Chloroplast	30004	30027	RT,PL,YL	-243.32872009277344,-793.1267700195312,-385.32928466796875
Chloroplast	30486	30519	RT,PL,YL,FL	-237.53805541992188,-906.6646118164062,-476.2186584472656,-79.60235595703125
Chloroplast	30654	30675	YL	-305.174
Chloroplast	30740	30763	PL	-1000
Chloroplast	30991	31016	PL	-774.557
Chloroplast	31115	31140	YL,PL,RT	-334.31884765625,-778.781982421875,-175.97750854492188
Chloroplast	31249	31277	SP,PL,RT,YL	-36.303550720214844,-921.2344360351562,-212.09474182128906,-338.0362548828125
Chloroplast	31322	31339	PL,YL	-773.0225830078125,-286.3875732421875
Chloroplast	31371	31387	PL,YL,RT	-1000.0,-385.3521423339844,-241.455810546875
Chloroplast	31417	31451	PL,SP,FL,YL,RT	-1000.0,-41.153194427490234,-87.66776275634766,-611.386474609375,-323.09100341796875
Chloroplast	31504	31530	RT,PL	-182.1137237548828,-1000.0
Chloroplast	31571	31597	PL,YL,RT	-1000.0,-549.722412109375,-403.99700927734375
Chloroplast	31637	31680	YL,PL,RT	-451.94158935546875,-1000.0,-343.2891540527344
Chloroplast	31743	31771	PL,RT	-1000.0,-247.36814880371094
Chloroplast	32080	32103	YL	-298.164
Chloroplast	32703	32728	RT,PL	-183.8706817626953,-1000.0
Chloroplast	32774	32804	YL,PL,RT	-372.77142333984375,-840.9854736328125,-266.48095703125
Chloroplast	32899	32925	FL,PL,RT	-92.1504135131836,-796.869140625,-176.88381958007812
Chloroplast	33014	33039	YL	-353.306
Chloroplast	33122	33146	PL,RT,YL,FL	-1000.0,-296.098876953125,-485.0473937988281,-92.78577423095703
Chloroplast	33164	33175	PL,YL	-772.7163696289062,-298.57293701171875
Chloroplast	33288	33313	RT,YL,PL	-258.7442321777344,-371.5445556640625,-925.047607421875
Chloroplast	33384	33397	YL	-435.714
Chloroplast	33500	33519	PL,SP,RT,YL	-1000.0,-34.23616409301758,-214.21517944335938,-366.22991943359375
Chloroplast	33557	33593	PL,RT,FL,SP,YL	-1000.0,-335.26129150390625,-119.43878173828125,-62.32270812988281,-434.9092102050781
Chloroplast	33756	33781	YL	-302.134
Chloroplast	33885	33902	YL	-288.328
Chloroplast	34308	34337	SP,PL,FL	-47.38425827026367,-1000.0,-83.46906280517578
Chloroplast	34346	34370	RT,YL,PL	-199.1090545654297,-336.1488342285156,-801.5701904296875
Chloroplast	34750	34780	RT,YL	-244.7261505126953,-392.6201477050781
Chloroplast	34885	34922	PL,RT,FL,YL,SP	-1000.0,-489.3092346191406,-160.66400146484375,-677.9019775390625,-57.62511444091797
Chloroplast	35109	35136	PL,RT,SP,FL,YL	-1000.0,-304.407958984375,-45.2357063293457,-94.87303924560547,-512.5628662109375
Chloroplast	35171	35196	YL,RT	-446.9292907714844,-251.1040802001953
Chloroplast	35219	35232	YL,RT	-486.76568603515625,-253.35797119140625
Chloroplast	35293	35322	PL,SP,RT,FL,YL	-1000.0,-43.11972427368164,-521.4938354492188,-138.35093688964844,-938.8421630859375
Chloroplast	35394	35419	PL	-1000
Chloroplast	35664	35688	PL,RT,YL	-1000.0,-248.4215545654297,-333.3857421875
Chloroplast	35922	35945	PL,RT,YL	-1000.0,-248.96371459960938,-319.85986328125
Chloroplast	35960	35981	RT,YL	-184.21701049804688,-298.53424072265625
Chloroplast	36237	36260	RT,YL	-271.2174072265625,-582.8389892578125
Chloroplast	36377	36402	YL	-306.018
Chloroplast	36586	36614	SP,PL,YL,RT	-42.66143798828125,-1000.0,-493.9061279296875,-320.320556640625
Chloroplast	36707	36739	PL,RT	-1000.0,-197.60415649414062
Chloroplast	36762	36793	PL,SP,YL,FL,RT	-1000.0,-47.855228424072266,-439.0355224609375,-140.83973693847656,-296.28216552734375
Chloroplast	36824	36852	PL,SP,FL,RT,YL	-1000.0,-76.1902084350586,-147.15142822265625,-342.357421875,-590.677490234375
Chloroplast	36934	36957	FL,YL	-84.62051391601562,-332.90789794921875
Chloroplast	37122	37146	YL,FL,RT,PL,SP	-482.9873962402344,-82.00757598876953,-234.56471252441406,-898.9830322265625,-36.570438385009766
Chloroplast	37201	37220	FL,SP,RT,PL	-94.92264556884766,-33.94853210449219,-201.3992462158203,-782.4044799804688
Chloroplast	37243	37274	PL,FL,RT,YL,SP	-1000.0,-96.55003356933594,-258.6952819824219,-359.2803649902344,-38.15557098388672
Chloroplast	37397	37422	YL	-299.439
Chloroplast	37456	37481	YL	-385.22
Chloroplast	37567	37592	PL	-1000
Chloroplast	37623	37644	SP	-34.3645
Chloroplast	37706	37727	FL,YL,RT	-80.93680572509766,-331.86566162109375,-171.93701171875
Chloroplast	37817	37834	SP	-45.0765
Chloroplast	37911	37934	YL,RT	-334.9696350097656,-176.6345977783203
Chloroplast	37985	38008	YL,RT,FL,SP,PL	-460.05169677734375,-191.9118194580078,-116.83899688720703,-40.68576431274414,-820.775390625
Chloroplast	38130	38155	YL,RT	-374.9582824707031,-195.36720275878906
Chloroplast	38198	38223	YL,RT	-512.0178833007812,-220.4495849609375
Chloroplast	38296	38333	PL,SP,RT,FL,YL,PL	-1000.0,-97.50316619873047,-575.1416625976562,-214.42449951171875,-632.7398681640625,-1000.0
Chloroplast	38375	38388	FL	-88.7365
Chloroplast	38483	38498	FL	-142.404
Chloroplast	38501	38526	SP	-43.6507
Chloroplast	38560	38579	PL	-775.671
Chloroplast	38623	38649	FL,PL	-85.39965057373047,-887.713623046875
Chloroplast	38760	38787	PL,SP,YL,FL,RT	-1000.0,-53.18670654296875,-465.2258605957031,-141.42945861816406,-359.7057800292969
Chloroplast	38819	38854	PL,FL,YL,SP,RT	-1000.0,-281.4786682128906,-1000.0,-71.03549194335938,-556.3950805664062
Chloroplast	38877	38898	FL	-79.9789
Chloroplast	38948	38973	PL,SP,RT,FL,YL	-1000.0,-46.82366180419922,-279.63555908203125,-171.80084228515625,-573.137451171875
Chloroplast	39018	39053	PL,SP,RT,FL,YL	-1000.0,-54.46731185913086,-340.1112365722656,-185.68824768066406,-758.6907958984375
Chloroplast	39185	39210	YL	-300.365
Chloroplast	39234	39263	YL,RT	-413.33331298828125,-205.66412353515625
Chloroplast	39321	39340	FL,RT	-78.56941986083984,-179.90248107910156
Chloroplast	39488	39505	FL	-78.9423
Chloroplast	39582	39610	RT,SP,FL,PL	-228.8594970703125,-44.29364013671875,-81.09786224365234,-784.603759765625
Chloroplast	39660	39685	SP,FL,RT,YL,PL	-50.82365798950195,-118.11382293701172,-232.1101837158203,-385.3382873535156,-929.3387451171875
Chloroplast	39892	39917	YL	-292.863
Chloroplast	40054	40077	FL	-86.8507
Chloroplast	40135	40164	PL,FL,YL,RT,SP	-1000.0,-140.35911560058594,-593.0494384765625,-361.6255187988281,-40.438697814941406
Chloroplast	40324	40349	PL,YL,RT,FL,SP	-1000.0,-437.7323303222656,-256.42657470703125,-160.59494018554688,-65.81622314453125
Chloroplast	40402	40418	PL,SP,FL,YL,RT	-1000.0,-40.517173767089844,-89.71382141113281,-363.959228515625,-205.95010375976562
Chloroplast	40460	40490	YL,PL,RT	-315.35260009765625,-1000.0,-213.56124877929688
Chloroplast	40523	40548	SP	-37.534
Chloroplast	40599	40633	PL,FL,SP,RT,YL	-1000.0,-126.99811553955078,-45.44557571411133,-255.4722137451172,-406.4647216796875
Chloroplast	40678	40704	SP,RT,YL	-38.800254821777344,-221.79539489746094,-700.7896728515625
Chloroplast	40773	40798	SP	-38.6827
Chloroplast	40814	40829	YL	-455.908
Chloroplast	40884	40912	PL,FL,RT,YL,SP	-1000.0,-112.19210052490234,-291.9891357421875,-469.707763671875,-54.7977180480957
Chloroplast	40979	41000	FL	-105.276
Chloroplast	41030	41060	RT,SP	-172.6772003173828,-36.89876937866211
Chloroplast	41096	41118	PL,RT,YL,FL	-1000.0,-305.1058349609375,-447.49151611328125,-79.43960571289062
Chloroplast	41227	41252	PL,RT	-1000.0,-224.84349060058594
Chloroplast	41303	41344	PL,YL,FL,SP,RT,PL	-1000.0,-385.6474304199219,-150.33920288085938,-61.84925079345703,-274.9078369140625,-874.4240112304688
Chloroplast	41359	41382	FL,PL,RT	-78.94104766845703,-938.2174682617188,-181.01235961914062
Chloroplast	41392	41415	SP	-36.2919
Chloroplast	41472	41502	PL,RT,SP,FL,YL	-1000.0,-224.03749084472656,-56.70830154418945,-105.85246276855469,-337.5300598144531
Chloroplast	41540	41565	RT	-179.97
Chloroplast	41763	41803	PL,RT,FL,YL,SP	-1000.0,-267.46942138671875,-80.5799331665039,-337.9789733886719,-38.76096725463867
Chloroplast	41894	41919	SP,FL,PL	-49.474735260009766,-112.53421783447266,-925.745361328125
Chloroplast	41939	41966	RT,FL,SP,PL,YL	-243.39805603027344,-81.02166748046875,-38.992576599121094,-1000.0,-416.18212890625
Chloroplast	42005	42025	PL,RT,YL,SP,FL	-1000.0,-298.09979248046875,-500.67218017578125,-41.368255615234375,-78.76313018798828
Chloroplast	42148	42173	YL,RT	-450.9524230957031,-183.99758911132812
Chloroplast	42256	42275	RT,YL	-213.71754455566406,-317.81097412109375
Chloroplast	42321	42332	SP,FL	-39.97050857543945,-85.71526336669922
Chloroplast	42372	42391	YL	-288.977
Chloroplast	42406	42427	SP	-34.6818
Chloroplast	42441	42454	FL	-80.8975
Chloroplast	42505	42526	PL,SP	-1000.0,-37.13166046142578
Chloroplast	42572	42597	FL,SP,PL,RT	-110.14115142822266,-44.99831771850586,-888.599853515625,-176.92445373535156
Chloroplast	42629	42653	PL,YL,FL,RT,SP	-1000.0,-540.3292846679688,-171.2312774658203,-420.2894287109375,-66.9145278930664
Chloroplast	42686	42713	PL,RT,SP	-1000.0,-213.5171661376953,-62.54855728149414
Chloroplast	42774	42802	PL,YL,RT,SP,FL	-1000.0,-634.562255859375,-475.7267761230469,-74.69376373291016,-147.5791778564453
Chloroplast	42867	42890	PL	-798.39
Chloroplast	42924	42948	PL,SP,RT	-1000.0,-53.29972457885742,-222.9320831298828
Chloroplast	43099	43122	RT,PL,YL	-198.74864196777344,-838.9630126953125,-322.17657470703125
Chloroplast	43163	43192	YL,PL,RT,SP,FL	-711.3316650390625,-845.006103515625,-353.01055908203125,-39.4263801574707,-135.98550415039062
Chloroplast	43227	43248	PL,YL,RT,FL,SP	-1000.0,-864.81396484375,-457.3489685058594,-170.58177185058594,-62.189517974853516
Chloroplast	43301	43325	PL,RT,YL	-1000.0,-293.0544128417969,-443.9511413574219
Chloroplast	43430	43451	PL	-1000
Chloroplast	43530	43553	PL,RT	-921.761962890625,-196.72605895996094
Chloroplast	43654	43677	YL,RT	-342.8604736328125,-175.51919555664062
Chloroplast	43859	43890	YL,RT,PL	-406.65087890625,-237.4835968017578,-1000.0
Chloroplast	43901	43916	RT,YL	-221.7053985595703,-342.5895080566406
Chloroplast	44047	44070	YL,RT	-510.9761962890625,-264.1394958496094
Chloroplast	44105	44124	PL	-1000
Chloroplast	44158	44183	RT	-172.449
Chloroplast	44324	44348	PL,SP,YL,RT,FL	-1000.0,-70.31230163574219,-628.860595703125,-409.59765625,-154.88963317871094
Chloroplast	44465	44498	SP,PL,RT,YL	-35.61860275268555,-1000.0,-249.59461975097656,-362.0691223144531
Chloroplast	44613	44639	PL,RT,SP,YL	-1000.0,-272.4455261230469,-41.97468185424805,-430.3260192871094
Chloroplast	44694	44729	PL,SP,RT	-1000.0,-35.10416030883789,-208.634033203125
Chloroplast	44784	44809	PL	-1000
Chloroplast	44829	44849	PL,YL,RT	-1000.0,-359.3252258300781,-216.82550048828125
Chloroplast	44937	44960	PL,SP,RT,YL	-1000.0,-38.534324645996094,-195.0327911376953,-307.21722412109375
Chloroplast	44995	45006	PL,RT	-957.6127319335938,-175.481201171875
Chloroplast	45037	45078	PL,SP,FL,RT,YL	-1000.0,-50.19914245605469,-122.26459503173828,-471.8656005859375,-692.6383056640625
Chloroplast	45161	45188	PL,FL,RT,YL,SP	-1000.0,-107.9548110961914,-205.62530517578125,-297.8448486328125,-34.168338775634766
Chloroplast	45345	45371	PL,SP,FL,YL,RT	-1000.0,-52.20286178588867,-91.1426773071289,-427.55096435546875,-273.7350158691406
Chloroplast	45426	45458	PL,YL,RT,SP,PL	-1000.0,-498.2552490234375,-372.6826171875,-36.90861129760742,-1000.0
Chloroplast	45490	45509	RT,YL,PL	-183.3990478515625,-356.32830810546875,-802.2789306640625
Chloroplast	45731	45763	PL,YL,FL,SP,RT	-1000.0,-745.0130004882812,-224.13185119628906,-90.55358123779297,-363.8309326171875
Chloroplast	45973	45994	PL	-843.461
Chloroplast	46039	46064	RT,YL,SP,PL	-237.17343139648438,-361.5119323730469,-35.03723907470703,-930.2362060546875
Chloroplast	46109	46128	RT	-195.493
Chloroplast	46156	46179	PL,YL,RT	-1000.0,-291.4904479980469,-223.88174438476562
Chloroplast	46448	46463	YL	-290.192
Chloroplast	46741	46766	PL	-873.826
Chloroplast	47001	47030	PL,SP,FL,RT,YL	-1000.0,-41.83382034301758,-87.79719543457031,-399.61932373046875,-585.7093505859375
Chloroplast	47115	47138	RT,YL,PL,FL,SP	-313.5457458496094,-508.69805908203125,-1000.0,-101.96385192871094,-57.67756652832031
Chloroplast	47141	47156	RT,PL,YL	-228.41824340820312,-848.112060546875,-316.5002136230469
Chloroplast	47223	47246	PL,YL,RT	-984.890869140625,-465.3233337402344,-234.41893005371094
Chloroplast	47466	47490	SP,RT,PL	-36.01955795288086,-184.78196716308594,-824.5904541015625
Chloroplast	47492	47515	FL	-86.8527
Chloroplast	47532	47551	PL	-817.059
Chloroplast	47592	47617	PL,RT,YL	-1000.0,-231.38412475585938,-290.1251220703125
Chloroplast	47656	47677	RT	-219.608
Chloroplast	47720	47742	YL,PL,SP,RT	-543.4472045898438,-1000.0,-37.579532623291016,-405.7469482421875
Chloroplast	47772	47802	PL,YL,SP,RT	-1000.0,-550.55419921875,-44.95718002319336,-392.7520751953125
Chloroplast	48069	48090	RT,YL	-280.2829284667969,-328.37060546875
Chloroplast	48270	48298	PL,YL,RT	-1000.0,-349.7539367675781,-321.9266357421875
Chloroplast	48439	48460	RT	-172.313
Chloroplast	48584	48610	PL,RT,YL	-1000.0,-245.7309112548828,-294.3595886230469
Chloroplast	48653	48690	PL,RT,YL,PL	-1000.0,-338.5692443847656,-351.7304382324219,-1000.0
Chloroplast	48753	48772	RT	-188.102
Chloroplast	48896	48919	RT,PL,YL	-236.6077423095703,-898.05322265625,-347.75714111328125
Chloroplast	48945	48970	YL,RT	-314.1701354980469,-185.09625244140625
Chloroplast	49093	49121	YL,RT,PL,SP	-397.6800842285156,-229.06759643554688,-896.7594604492188,-44.36805725097656
Chloroplast	49176	49197	YL	-368.603
Chloroplast	49274	49299	RT,YL	-288.69390869140625,-619.2778930664062
Chloroplast	49433	49474	PL,RT,FL,SP,YL	-1000.0,-343.28961181640625,-87.42347717285156,-35.59260177612305,-557.2671508789062
Chloroplast	49540	49565	RT,PL	-202.09930419921875,-919.515380859375
Chloroplast	49654	49680	RT,YL,PL	-274.76544189453125,-422.5567321777344,-828.9935302734375
Chloroplast	49701	49736	PL,FL,SP,RT,YL	-1000.0,-102.11017608642578,-43.40306091308594,-534.7044067382812,-728.9430541992188
Chloroplast	49929	49950	SP	-33.9855
Chloroplast	50007	50026	RT,YL	-208.75936889648438,-327.97283935546875
Chloroplast	50167	50190	RT,YL	-200.9200439453125,-333.0306701660156
Chloroplast	50207	50232	RT,YL	-227.76254272460938,-301.0680236816406
Chloroplast	50342	50363	RT,YL	-235.66758728027344,-371.3634033203125
Chloroplast	50729	50759	YL,RT	-363.983154296875,-205.81663513183594
Chloroplast	50908	50932	SP,PL,RT,YL,FL	-37.39558792114258,-792.1905517578125,-175.71185302734375,-297.6280212402344,-78.23017883300781
Chloroplast	51030	51066	PL,RT	-1000.0,-181.5500030517578
Chloroplast	51146	51177	PL,SP,YL,RT	-1000.0,-43.32952117919922,-422.7424621582031,-236.4344940185547
Chloroplast	51333	51358	PL	-1000
Chloroplast	51918	51941	PL,RT,YL	-1000.0,-223.0437774658203,-371.0016174316406
Chloroplast	51985	52022	PL,SP,RT,YL	-1000.0,-35.9069938659668,-279.031982421875,-391.1900939941406
Chloroplast	52127	52154	PL,RT,YL,SP	-1000.0,-310.1133117675781,-415.7311706542969,-38.509132385253906
Chloroplast	52179	52213	PL,RT,YL,SP	-1000.0,-278.2660217285156,-328.999755859375,-50.93521499633789
Chloroplast	52306	52329	RT	-199.073
Chloroplast	52363	52381	PL,RT	-1000.0,-204.07388305664062
Chloroplast	52424	52441	PL,RT	-1000.0,-203.55145263671875
Chloroplast	52519	52536	PL,RT	-963.4901733398438,-197.74781799316406
Chloroplast	52566	52591	RT,PL	-277.3111877441406,-1000.0
Chloroplast	52636	52657	RT	-247.821
Chloroplast	52682	52704	PL,SP,RT,YL	-1000.0,-38.05337905883789,-236.0131072998047,-297.3434143066406
Chloroplast	52743	52780	PL,FL,RT,YL,SP	-1000.0,-106.56976318359375,-314.3520812988281,-470.13604736328125,-54.59465789794922
Chloroplast	52825	52864	PL,RT,YL	-1000.0,-331.8932800292969,-412.72314453125
Chloroplast	52915	52938	PL,RT	-921.468505859375,-178.7315673828125
Chloroplast	52960	52990	YL,RT,FL,PL	-403.37701416015625,-269.1923522949219,-87.84182739257812,-909.0210571289062
Chloroplast	52998	53017	PL	-1000
Chloroplast	53129	53150	YL,RT	-390.4095458984375,-188.15151977539062
Chloroplast	53198	53228	RT,YL	-188.30308532714844,-285.7193908691406
Chloroplast	53449	53474	YL	-387.954
Chloroplast	53525	53554	PL,YL,RT,FL,SP	-1000.0,-559.3497924804688,-317.1170959472656,-148.1790771484375,-58.50383758544922
Chloroplast	53785	53811	RT,YL	-191.63111877441406,-470.92095947265625
Chloroplast	54220	54245	YL	-426.281
Chloroplast	54274	54299	YL	-312.471
Chloroplast	54376	54407	PL,RT,SP	-1000.0,-204.7515869140625,-46.27896499633789
Chloroplast	54545	54570	PL,RT	-1000.0,-173.08755493164062
Chloroplast	54606	54632	PL,YL,RT,FL,SP	-1000.0,-439.50030517578125,-226.738037109375,-78.38433837890625,-42.11893844604492
Chloroplast	54825	54848	PL,RT,YL,SP	-1000.0,-289.098876953125,-482.9603576660156,-33.9722785949707
Chloroplast	55426	55452	PL,RT,SP,YL	-1000.0,-201.73960876464844,-33.973323822021484,-370.557373046875
Chloroplast	55603	55627	PL,SP,YL,FL,RT	-1000.0,-67.33696746826172,-464.9212951660156,-155.7080841064453,-347.4217834472656
Chloroplast	55658	55683	PL	-766.907
Chloroplast	55773	55798	FL,SP,PL,RT,YL	-202.05140686035156,-87.04105377197266,-1000.0,-285.9801330566406,-656.1251220703125
Chloroplast	55892	55917	PL,RT,YL,SP,FL	-1000.0,-176.88856506347656,-295.0448913574219,-36.181915283203125,-91.65508270263672
Chloroplast	56057	56082	YL	-325.012
Chloroplast	56332	56363	RT,PL,YL,SP	-336.7564392089844,-1000.0,-518.8760986328125,-34.49577713012695
Chloroplast	56500	56526	PL,RT,YL,SP,FL	-1000.0,-281.8753356933594,-368.4491882324219,-43.943260192871094,-90.626708984375
Chloroplast	56884	56905	PL	-766.979
Chloroplast	57299	57324	PL,SP,RT	-1000.0,-36.688236236572266,-234.736083984375
Chloroplast	57396	57432	PL,SP,RT,YL,FL	-1000.0,-39.18042755126953,-246.10287475585938,-609.5440063476562,-85.84535217285156
Chloroplast	57465	57490	RT,YL	-225.96820068359375,-384.4790344238281
Chloroplast	57549	57574	YL	-369.906
Chloroplast	57776	57799	PL	-873.775
Chloroplast	57879	57911	PL,RT,FL,SP	-1000.0,-175.93760681152344,-83.76441192626953,-45.366756439208984
Chloroplast	57920	57961	FL,PL,YL,RT,SP	-101.42262268066406,-1000.0,-357.7416076660156,-193.67306518554688,-49.90083694458008
Chloroplast	58193	58218	RT	-188.275
Chloroplast	58406	58425	FL,RT,YL	-103.22908020019531,-234.54736328125,-391.5997009277344
Chloroplast	58518	58544	PL,FL,YL,RT	-1000.0,-85.9639892578125,-322.6617736816406,-351.3323059082031
Chloroplast	58813	58832	PL	-765.442
Chloroplast	58931	58958	PL,FL,RT,YL	-1000.0,-82.89009094238281,-538.00927734375,-593.3018798828125
Chloroplast	58986	59007	RT	-207.782
Chloroplast	59055	59080	RT,PL	-194.58642578125,-818.44482421875
Chloroplast	59347	59371	PL,RT	-823.630859375,-173.4370880126953
Chloroplast	59480	59529	YL,RT,PL	-315.65484619140625,-223.4185791015625,-1000.0
Chloroplast	59705	59739	PL,SP,RT,YL,FL	-1000.0,-44.44691467285156,-306.44244384765625,-419.71331787109375,-84.09027099609375
Chloroplast	59824	59849	PL,RT,YL,SP	-1000.0,-289.1223449707031,-384.6078796386719,-36.19028091430664
Chloroplast	60152	60177	PL,RT	-782.3770751953125,-175.74098205566406
Chloroplast	60224	60249	RT,YL	-179.27227783203125,-303.5335388183594
Chloroplast	60308	60327	PL,RT,YL	-803.35595703125,-174.02056884765625,-325.1754455566406
Chloroplast	60362	60393	PL,RT,YL	-1000.0,-250.82376098632812,-371.3880615234375
Chloroplast	61020	61043	PL,YL,RT	-1000.0,-412.0362548828125,-224.38833618164062
Chloroplast	61110	61135	YL	-309.258
Chloroplast	61168	61189	YL	-350.193
Chloroplast	61440	61465	PL	-1000
Chloroplast	61906	61932	RT,YL,PL,SP,FL	-296.9737243652344,-471.1040344238281,-1000.0,-39.81467056274414,-83.81855010986328
Chloroplast	61995	62020	PL,YL,RT	-1000.0,-430.2130126953125,-252.08897399902344
Chloroplast	64066	64091	PL	-860.782
Chloroplast	64120	64146	PL,FL,RT,YL	-1000.0,-102.93360900878906,-264.8000793457031,-444.2246398925781
Chloroplast	65185	65216	PL,YL,RT	-1000.0,-385.12188720703125,-229.25393676757812
Chloroplast	65321	65340	PL,YL	-858.32568359375,-288.8059997558594
Chloroplast	65722	65748	PL,SP,RT,FL,YL	-1000.0,-41.26713562011719,-190.68963623046875,-101.75709533691406,-374.1867370605469
Chloroplast	65781	65824	PL,YL,RT,SP	-1000.0,-361.7147521972656,-195.1919708251953,-55.592288970947266
Chloroplast	65912	65947	PL,YL,RT,FL,SP	-1000.0,-871.0036010742188,-412.3550109863281,-273.04150390625,-89.60649871826172
Chloroplast	66083	66108	YL	-329.463
Chloroplast	66339	66364	RT	-182.67
Chloroplast	66399	66424	RT	-211.769
Chloroplast	66503	66529	PL,RT	-1000.0,-259.5055847167969
Chloroplast	67021	67042	RT,YL	-194.30470275878906,-316.09442138671875
Chloroplast	67136	67160	RT,PL,YL	-330.8731994628906,-955.1195068359375,-489.44921875
Chloroplast	67345	67370	RT	-173.388
Chloroplast	67464	67477	PL	-1000
Chloroplast	67479	67513	PL,RT,YL	-1000.0,-318.701904296875,-365.99267578125
Chloroplast	68127	68154	RT,PL,YL	-328.1695861816406,-826.751953125,-395.30535888671875
Chloroplast	68444	68469	RT,FL,YL	-261.9129943847656,-88.96965789794922,-338.6267395019531
Chloroplast	68563	68589	PL,SP,RT,FL,YL	-1000.0,-51.497779846191406,-306.0598449707031,-98.2021255493164,-344.8269348144531
Chloroplast	68714	68735	RT	-189.28
Chloroplast	68836	68861	PL	-1000
Chloroplast	68892	68924	RT,PL	-177.6669158935547,-890.6521606445312
Chloroplast	69251	69279	PL,FL,SP,RT,YL	-1000.0,-177.80519104003906,-72.76453399658203,-454.1090087890625,-634.7860717773438
Chloroplast	69349	69375	PL,RT,YL,FL,SP	-1000.0,-450.1977233886719,-678.1516723632812,-175.78472900390625,-67.70746612548828
Chloroplast	69567	69582	FL	-86.4934
Chloroplast	69774	69797	RT,PL,YL	-201.4844207763672,-849.8170166015625,-308.5394592285156
Chloroplast	70214	70239	RT,YL,PL	-306.1900939941406,-318.5054626464844,-819.8275756835938
Chloroplast	70296	70321	RT,PL,YL	-246.31124877929688,-819.1560668945312,-326.064453125
Chloroplast	70822	70848	SP,PL,FL,RT	-49.91315460205078,-1000.0,-117.92461395263672,-188.5116424560547
Chloroplast	71011	71036	YL	-309.143
Chloroplast	71162	71187	PL	-1000
Chloroplast	71268	71294	FL,YL	-96.63534545898438,-305.64501953125
Chloroplast	71429	71453	PL,FL,SP,RT,YL	-1000.0,-125.18437194824219,-39.83068084716797,-331.6084899902344,-652.7904663085938
Chloroplast	71493	71509	PL,FL	-878.2603759765625,-85.57465362548828
Chloroplast	71616	71647	YL,RT,PL	-522.539794921875,-271.19927978515625,-1000.0
Chloroplast	71788	71813	YL	-377.156
Chloroplast	71951	71976	FL,YL,RT,PL	-100.551513671875,-353.605712890625,-181.79556274414062,-785.8204345703125
Chloroplast	71984	71999	YL	-359.693
Chloroplast	72080	72105	PL	-972.843
Chloroplast	72183	72206	PL,YL,SP,RT,FL	-1000.0,-429.95947265625,-37.520851135253906,-242.60804748535156,-79.62345886230469
Chloroplast	72252	72277	PL,YL,RT	-1000.0,-389.8460998535156,-193.05055236816406
Chloroplast	72310	72333	YL,PL,RT	-343.2008056640625,-1000.0,-215.641357421875
Chloroplast	72435	72461	SP,RT,YL,PL	-34.94149398803711,-204.18536376953125,-364.8368225097656,-952.1865234375
Chloroplast	72490	72518	PL,YL,RT,SP,FL	-1000.0,-559.080322265625,-296.836669921875,-58.82268524169922,-154.2805633544922
Chloroplast	72566	72591	PL	-814.486
Chloroplast	72678	72704	YL,RT	-295.7591552734375,-182.9747314453125
Chloroplast	72852	72883	SP,RT,FL	-45.291847229003906,-211.70603942871094,-103.4167709350586
Chloroplast	73047	73072	RT,YL	-173.46543884277344,-290.3485107421875
Chloroplast	73107	73135	YL,RT,PL,FL,SP	-555.1556396484375,-311.293212890625,-1000.0,-83.88536834716797,-36.803627014160156
Chloroplast	73598	73623	RT	-179.282
Chloroplast	73785	73811	PL,RT,FL,YL,SP	-1000.0,-329.109130859375,-117.70187377929688,-482.9714050292969,-58.25634765625
Chloroplast	74218	74241	SP,FL,RT,PL,YL	-44.727394104003906,-80.6443099975586,-225.5118408203125,-985.680908203125,-389.823486328125
Chloroplast	74332	74355	YL,RT,PL	-340.5244445800781,-196.34603881835938,-1000.0
Chloroplast	74390	74413	PL,FL	-894.748046875,-83.55844116210938
Chloroplast	74426	74454	PL,SP,FL,RT,YL	-1000.0,-62.67891311645508,-89.20130920410156,-248.4581756591797,-323.8485412597656
Chloroplast	74560	74575	PL	-880.122
Chloroplast	74864	74889	PL,SP,FL,RT	-1000.0,-49.892303466796875,-97.18074798583984,-240.4228057861328
Chloroplast	74968	74989	PL	-1000
Chloroplast	75095	75119	PL,FL,YL,RT	-1000.0,-88.35064697265625,-506.06219482421875,-295.2596130371094
Chloroplast	75292	75326	PL,YL,RT	-1000.0,-348.4668884277344,-260.432373046875
Chloroplast	75411	75432	PL	-1000
Chloroplast	75570	75596	PL,FL,RT,YL	-1000.0,-81.20946502685547,-228.93687438964844,-498.8402404785156
Chloroplast	75670	75695	RT,YL,FL	-191.00390625,-394.9841613769531,-85.44221496582031
Chloroplast	75821	75848	PL,SP,FL,YL,RT	-1000.0,-39.08123016357422,-114.52413177490234,-437.7087707519531,-261.74298095703125
Chloroplast	75858	75878	FL,YL,PL	-129.21763610839844,-472.7289733886719,-819.9008178710938
Chloroplast	75940	75972	PL,SP,RT,YL	-1000.0,-34.426971435546875,-234.83180236816406,-491.3973388671875
Chloroplast	76246	76271	PL	-1000
Chloroplast	76453	76478	PL,RT	-1000.0,-172.35226440429688
Chloroplast	76504	76529	PL	-908.09
Chloroplast	76795	76820	PL	-860.423
Chloroplast	76853	76878	PL,RT	-984.3661499023438,-178.96751403808594
Chloroplast	76909	76938	PL,RT,YL	-1000.0,-224.88153076171875,-424.58563232421875
Chloroplast	77159	77184	YL	-287.937
Chloroplast	77233	77258	YL,RT	-429.40509033203125,-181.32579040527344
Chloroplast	77457	77482	PL,FL,SP,RT	-1000.0,-107.56877136230469,-36.87287139892578,-195.2246856689453
Chloroplast	77717	77734	YL	-313.864
Chloroplast	77769	77795	FL,SP,RT,YL,PL	-94.33036041259766,-38.86094665527344,-333.4099426269531,-772.8489990234375,-848.8785400390625
Chloroplast	77846	77871	PL,RT,YL	-1000.0,-185.77267456054688,-322.0543518066406
Chloroplast	77943	77968	RT,YL	-188.99734497070312,-393.3193664550781
Chloroplast	78201	78222	YL	-331.562
Chloroplast	78423	78454	PL,YL,RT	-1000.0,-376.89892578125,-196.9902801513672
Chloroplast	78994	79017	YL	-297.956
Chloroplast	79345	79366	PL,RT,YL	-1000.0,-204.55389404296875,-334.9705810546875
Chloroplast	79464	79489	YL	-308.992
Chloroplast	79524	79549	SP	-36.7093
Chloroplast	79604	79625	FL,SP,RT,PL,YL	-95.36449432373047,-38.15342330932617,-248.11465454101562,-971.7588500976562,-293.7524108886719
Chloroplast	79729	79754	PL,RT	-766.15380859375,-178.49505615234375
Chloroplast	79951	79976	YL	-315.274
Chloroplast	80092	80117	YL	-299.784
Chloroplast	80216	80241	RT,YL	-190.7570343017578,-298.21026611328125
Chloroplast	80467	80498	FL,YL,RT	-90.97833251953125,-586.871826171875,-321.4417419433594
Chloroplast	81125	81149	YL,RT	-322.2821044921875,-261.70233154296875
Chloroplast	81180	81209	RT,SP,PL,YL	-256.7376708984375,-34.10093307495117,-804.740234375,-285.5950012207031
Chloroplast	81243	81264	SP	-37.5919
Chloroplast	81352	81377	SP,RT	-33.772987365722656,-185.65737915039062
Chloroplast	81553	81576	RT,PL,YL	-217.8997039794922,-848.6127319335938,-285.6940002441406
Chloroplast	81699	81724	RT	-217.269
Chloroplast	81792	81817	RT,PL	-201.32711791992188,-804.88671875
Chloroplast	81893	81912	RT,YL,PL	-255.48513793945312,-365.8475646972656,-904.8707885742188
Chloroplast	81934	81953	RT,PL,YL	-215.37713623046875,-930.2130126953125,-307.5700988769531
Chloroplast	81978	82002	PL,RT,YL	-1000.0,-257.9871826171875,-347.0585632324219
Chloroplast	82218	82235	PL,RT,YL	-1000.0,-241.03794860839844,-342.03265380859375
Chloroplast	82275	82298	PL	-985.988
Chloroplast	82606	82627	PL	-1000
Chloroplast	82646	82667	FL,YL,RT	-110.88197326660156,-488.28973388671875,-226.45606994628906
Chloroplast	82676	82704	PL,YL,RT,SP,FL	-1000.0,-386.0194091796875,-218.58047485351562,-40.883453369140625,-89.4150619506836
Chloroplast	82749	82785	PL,FL,SP,YL,RT	-1000.0,-107.13627624511719,-51.8154182434082,-520.5738525390625,-374.1850891113281
Chloroplast	82889	82912	YL,RT,FL	-544.0985717773438,-261.5799865722656,-83.30374908447266
Chloroplast	82952	82978	RT,PL,SP	-205.5358123779297,-1000.0,-35.770565032958984
Chloroplast	83012	83044	PL,FL,SP,RT,YL	-1000.0,-132.02011108398438,-39.22861099243164,-279.8505859375,-413.107177734375
Chloroplast	83134	83163	SP,YL,PL,RT,FL	-38.938331604003906,-460.2586669921875,-1000.0,-251.69334411621094,-134.87583923339844
Chloroplast	83251	83278	FL,SP	-79.65836334228516,-36.888118743896484
Chloroplast	83313	83330	PL	-827.753
Chloroplast	83355	83395	PL,YL,RT,FL,SP	-1000.0,-513.5206909179688,-445.7117614746094,-161.67117309570312,-90.91545104980469
Chloroplast	83511	83542	PL,SP,RT,FL,YL	-1000.0,-44.81394577026367,-277.18914794921875,-94.56719207763672,-395.5937194824219
Chloroplast	83623	83648	PL	-770.058
Chloroplast	83802	83825	PL	-850.91
Chloroplast	83843	83866	PL	-1000
Chloroplast	83947	83978	SP,FL,PL,RT	-52.7777099609375,-105.96127319335938,-1000.0,-207.9266815185547
Chloroplast	84100	84121	PL,RT,YL	-1000.0,-258.33544921875,-345.7144775390625
Chloroplast	84201	84236	PL,SP,FL,YL,RT	-1000.0,-81.27053833007812,-142.8413848876953,-664.021484375,-419.1782531738281
Chloroplast	84316	84346	PL,SP,YL,FL,RT	-1000.0,-82.59806060791016,-651.6903076171875,-172.22799682617188,-480.4745178222656
Chloroplast	84389	84414	PL	-1000
Chloroplast	84704	84725	RT	-188.526
Chloroplast	84748	84771	PL	-1000
Chloroplast	84893	84919	PL,RT,FL,YL,SP	-1000.0,-332.811279296875,-161.74453735351562,-613.4003295898438,-47.355125427246094
Chloroplast	84971	84990	PL	-1000
Chloroplast	85021	85046	YL,RT	-376.8956604003906,-189.85006713867188
Chloroplast	85125	85138	YL,PL	-313.1278991699219,-1000.0
Chloroplast	85373	85398	PL,SP,FL	-1000.0,-42.0360221862793,-90.5791244506836
Chloroplast	85478	85508	PL,FL,SP,YL,RT	-1000.0,-120.23369598388672,-53.77086639404297,-485.2558288574219,-349.7177429199219
Chloroplast	85893	85914	YL	-296.856
Chloroplast	86021	86046	YL	-403.918
Chloroplast	86128	86154	PL,SP,RT,FL,YL	-849.3204345703125,-43.46707534790039,-241.51390075683594,-81.22364044189453,-357.1498107910156
Chloroplast	86197	86224	FL,SP,PL,RT,YL	-109.6753921508789,-38.693763732910156,-890.897705078125,-181.07139587402344,-411.5078125
Chloroplast	86309	86330	PL,YL,FL,RT,SP	-1000.0,-754.7974853515625,-163.45077514648438,-391.3306884765625,-58.209224700927734
Chloroplast	86402	86423	SP,PL	-39.336727142333984,-794.8566284179688
Chloroplast	86466	86498	FL,PL,YL,RT,SP	-78.2784423828125,-773.3370971679688,-364.7328796386719,-203.6488800048828,-35.66374206542969
Chloroplast	86584	86609	YL,RT	-494.9695739746094,-223.8126983642578
Chloroplast	86744	86761	PL,YL	-828.3875122070312,-307.0436706542969
Chloroplast	86810	86837	PL,RT,YL,SP,FL	-1000.0,-251.3517608642578,-366.4923095703125,-61.73659896850586,-144.52816772460938
Chloroplast	86870	86894	PL,SP,RT	-1000.0,-36.911190032958984,-179.33917236328125
Chloroplast	87131	87156	SP,PL,FL	-38.80354309082031,-949.2457275390625,-104.8203353881836
Chloroplast	87184	87219	PL,RT	-1000.0,-211.4616241455078
Chloroplast	87253	87276	PL	-946.201
Chloroplast	87413	87430	YL	-303.961
Chloroplast	87515	87540	RT,PL,YL,SP	-252.4858856201172,-982.6517944335938,-325.7480163574219,-38.40427780151367
Chloroplast	87632	87651	FL,YL,RT	-99.82294464111328,-331.81732177734375,-180.35818481445312
Chloroplast	87690	87709	SP,PL,RT,YL,FL	-45.56382751464844,-916.3309326171875,-296.8360595703125,-482.8650207519531,-98.67794036865234
Chloroplast	87822	87837	YL	-290.306
Chloroplast	87913	87940	FL,PL,RT,YL	-81.50005340576172,-1000.0,-233.36053466796875,-333.8606262207031
Chloroplast	87974	87997	RT	-191.7
Chloroplast	88177	88200	PL	-853.93
Chloroplast	88239	88264	FL,PL,SP	-79.87581634521484,-1000.0,-35.88874053955078
Chloroplast	88274	88304	PL,YL,RT,SP	-1000.0,-462.9856262207031,-281.3966979980469,-46.25524139404297
Chloroplast	88339	88360	PL,RT	-1000.0,-193.33706665039062
Chloroplast	88394	88419	FL	-81.8401
Chloroplast	88517	88545	FL,PL,RT,YL,SP	-88.36939239501953,-913.8912963867188,-221.8791046142578,-342.30108642578125,-37.4267463684082
Chloroplast	88755	88766	PL,RT	-825.3434448242188,-171.7389678955078
Chloroplast	88790	88813	PL	-969.361
Chloroplast	88831	88864	PL,FL,RT,SP	-1000.0,-80.17959594726562,-220.5491180419922,-37.86614990234375
Chloroplast	89099	89124	PL	-775.901
Chloroplast	89254	89279	RT,PL	-190.48011779785156,-810.5197143554688
Chloroplast	89325	89346	PL	-858.385
Chloroplast	89407	89430	PL,RT,YL	-1000.0,-247.97084045410156,-287.5809020996094
Chloroplast	89465	89482	PL	-805.205
Chloroplast	89515	89541	FL,YL,SP,PL	-78.29484558105469,-302.2830505371094,-36.21742248535156,-964.6771240234375
Chloroplast	89577	89603	PL,YL,SP,FL,RT	-1000.0,-485.36761474609375,-71.89389038085938,-123.08830261230469,-263.934814453125
Chloroplast	89663	89686	PL	-893.844
Chloroplast	89894	89919	PL	-789.798
Chloroplast	89954	89979	RT,YL,FL,PL	-243.91384887695312,-317.5606689453125,-92.82469940185547,-949.8004150390625
Chloroplast	90097	90116	PL	-865.75
Chloroplast	90141	90175	PL,SP,RT,YL	-1000.0,-38.5234375,-279.1307678222656,-397.1596984863281
Chloroplast	90344	90359	PL	-765.896
Chloroplast	90414	90425	PL	-912.802
Chloroplast	90543	90588	PL,SP,RT,FL,YL	-1000.0,-46.701847076416016,-220.08375549316406,-90.26494598388672,-287.0911865234375
Chloroplast	90637	90652	PL	-778.619
Chloroplast	90674	90690	PL,FL,SP,YL,RT	-1000.0,-125.02220153808594,-47.96281051635742,-418.2369079589844,-214.4541473388672
Chloroplast	90774	90799	PL,YL,FL,SP,RT	-1000.0,-361.5555419921875,-101.49829864501953,-41.731658935546875,-254.31874084472656
Chloroplast	90821	90844	PL,YL,SP,FL,RT	-1000.0,-486.1699523925781,-35.105873107910156,-78.52789306640625,-348.8055725097656
Chloroplast	90918	90939	PL	-1000
Chloroplast	91007	91032	PL	-804.93
Chloroplast	91144	91179	PL,RT,YL	-1000.0,-190.6313018798828,-291.7915954589844
Chloroplast	91187	91217	PL,RT,SP,YL,FL	-1000.0,-306.87017822265625,-45.04383087158203,-446.94158935546875,-81.94364166259766
Chloroplast	91271	91286	PL	-779.753
Chloroplast	91409	91434	RT,PL,YL	-221.5949249267578,-1000.0,-387.32366943359375
Chloroplast	91508	91533	YL,PL,SP,RT	-494.596923828125,-1000.0,-37.34223937988281,-364.5068664550781
Chloroplast	91577	91600	PL	-817.986
Chloroplast	91630	91684	PL,SP,FL,RT,YL,PL	-1000.0,-53.190547943115234,-121.98286437988281,-480.55096435546875,-749.5661010742188,-1000.0
Chloroplast	91767	91784	PL,RT	-1000.0,-231.1676483154297
Chloroplast	91816	91835	RT,PL,YL	-245.84646606445312,-891.2959594726562,-316.85662841796875
Chloroplast	91864	91893	PL,RT,YL,FL,SP	-1000.0,-442.5101013183594,-651.6575317382812,-134.49777221679688,-63.926414489746094
Chloroplast	91978	92011	PL,RT,FL,YL,SP	-1000.0,-298.93695068359375,-80.66280364990234,-358.7168273925781,-43.85890579223633
Chloroplast	92122	92147	PL,RT,YL	-1000.0,-255.8356170654297,-400.4371337890625
Chloroplast	92180	92218	PL,YL,SP,RT,FL,PL	-1000.0,-569.4481201171875,-45.479740142822266,-421.7582702636719,-83.01998901367188,-1000.0
Chloroplast	92260	92286	PL,RT,YL	-1000.0,-237.02626037597656,-416.98779296875
Chloroplast	92289	92323	SP,PL,FL,RT,YL	-42.79744338989258,-1000.0,-92.35857391357422,-274.6236572265625,-464.6861572265625
Chloroplast	92381	92394	PL,YL	-852.381591796875,-304.2701721191406
Chloroplast	92608	92633	RT	-190.925
Chloroplast	92660	92681	PL	-802.126
Chloroplast	92713	92736	PL	-1000
Chloroplast	92760	92786	PL,RT,SP	-1000.0,-217.7501220703125,-50.105899810791016
Chloroplast	92912	92935	FL,PL	-81.13493347167969,-799.1963500976562
Chloroplast	93021	93038	PL	-834.085
Chloroplast	93083	93118	PL,RT,SP	-1000.0,-183.4779052734375,-43.224491119384766
Chloroplast	93176	93201	RT	-199.396
Chloroplast	93264	93289	SP	-34.965
Chloroplast	93364	93389	PL,YL	-1000.0,-295.4411315917969
Chloroplast	93484	93523	PL,SP,RT,YL	-1000.0,-49.41109085083008,-266.2021484375,-358.9490661621094
Chloroplast	93702	93729	SP,RT,PL,YL,FL	-45.4205322265625,-221.20675659179688,-922.51025390625,-308.0755615234375,-116.3470230102539
Chloroplast	94063	94076	RT,YL	-173.15660095214844,-293.1827697753906
Chloroplast	94141	94162	PL	-926.818
Chloroplast	94395	94420	YL	-301.888
Chloroplast	94476	94501	YL	-368.204
Chloroplast	94536	94564	PL,FL,RT,SP,YL	-1000.0,-96.28618621826172,-419.02752685546875,-34.793426513671875,-475.2876281738281
Chloroplast	94640	94661	SP,RT,PL,YL	-37.64488220214844,-230.17398071289062,-923.977294921875,-335.0794677734375
Chloroplast	94725	94750	PL,FL,RT,SP,YL	-1000.0,-131.75009155273438,-321.58135986328125,-54.67746353149414,-413.01568603515625
Chloroplast	94823	94848	PL,SP,FL,RT	-1000.0,-42.0792236328125,-81.7485122680664,-204.06219482421875
Chloroplast	94936	94961	SP,PL,YL,FL,RT	-45.524776458740234,-774.0525512695312,-558.964599609375,-102.19108581542969,-260.5172119140625
Chloroplast	95331	95354	FL,RT,YL,PL,SP	-130.32522583007812,-316.2088317871094,-471.6622314453125,-828.0233154296875,-35.723018646240234
Chloroplast	95418	95443	SP	-34.1089
Chloroplast	95477	95518	PL,FL,RT,SP,YL	-1000.0,-235.46951293945312,-444.87646484375,-101.75462341308594,-712.3170166015625
Chloroplast	95553	95586	PL,SP,FL,YL,RT	-1000.0,-79.2350082397461,-149.0293426513672,-578.4705810546875,-359.7948303222656
Chloroplast	95628	95639	YL	-303.06
Chloroplast	95691	95715	PL,SP,RT,FL,YL	-1000.0,-78.67688751220703,-350.58331298828125,-159.8167266845703,-657.8732299804688
Chloroplast	95778	95797	FL,YL,RT,PL	-98.75890350341797,-452.957275390625,-197.75413513183594,-831.0703125
Chloroplast	95811	95836	FL,SP	-129.41796875,-46.227298736572266
Chloroplast	95865	95892	FL,SP,RT,PL	-115.16802215576172,-52.73038101196289,-215.8056640625,-901.304931640625
Chloroplast	95922	95933	SP	-38.1784
Chloroplast	96002	96027	FL,PL,RT	-122.79374694824219,-939.7718505859375,-366.5505065917969
Chloroplast	96032	96057	YL	-595.978
Chloroplast	96101	96127	YL,SP,FL,PL,RT	-1000.0,-34.10670471191406,-96.99613189697266,-783.5963745117188,-357.2193603515625
Chloroplast	96231	96256	SP	-34.7535
Chloroplast	96358	96375	RT	-202.97
Chloroplast	96387	96414	FL,RT,SP	-96.22674560546875,-173.2622528076172,-47.74422836303711
Chloroplast	96433	96470	YL,RT	-471.6294860839844,-192.23902893066406
Chloroplast	96496	96521	YL	-491.163
Chloroplast	96584	96610	SP,FL	-34.6951789855957,-85.24664306640625
Chloroplast	96634	96659	FL	-95.1314
Chloroplast	96835	96854	RT,YL	-186.3214111328125,-388.4203186035156
Chloroplast	96888	96913	YL	-385.62
Chloroplast	97021	97046	YL	-301.477
Chloroplast	97108	97139	PL,YL,FL,RT,SP	-1000.0,-394.1018981933594,-102.59918975830078,-268.7246398925781,-56.292724609375
Chloroplast	97185	97206	SP,RT,YL,FL	-50.160858154296875,-277.362548828125,-386.05267333984375,-140.0960235595703
Chloroplast	97258	97283	YL	-400.16
Chloroplast	97317	97342	SP	-43.0122
Chloroplast	97421	97448	YL,PL,RT,SP,FL	-597.9254150390625,-1000.0,-410.4509582519531,-60.45448684692383,-136.98468017578125
Chloroplast	97520	97545	YL	-457.579
Chloroplast	97644	97669	SP	-49.1441
Chloroplast	97682	97703	PL,YL,RT,SP,FL	-1000.0,-407.1332702636719,-230.25465393066406,-55.581443786621094,-133.72195434570312
Chloroplast	97738	97765	PL,YL,RT,SP	-1000.0,-309.51995849609375,-230.12164306640625,-36.82627487182617
Chloroplast	97823	97848	YL,RT	-531.1796264648438,-175.08680725097656
Chloroplast	97890	97915	YL	-429.938
Chloroplast	97940	97965	YL	-468.672
Chloroplast	98001	98026	YL,RT	-546.733642578125,-236.6067657470703
Chloroplast	98065	98091	PL,RT,YL,SP,FL	-1000.0,-255.55377197265625,-394.53912353515625,-62.33734130859375,-178.19952392578125
Chloroplast	98207	98237	FL,YL,RT,PL,SP	-122.05647277832031,-450.3487854003906,-199.884033203125,-809.7968139648438,-52.569889068603516
Chloroplast	98299	98314	FL,SP,YL	-91.64395904541016,-36.413814544677734,-286.8811950683594
Chloroplast	98359	98374	FL	-96.7396
Chloroplast	98408	98433	FL,PL,RT,YL	-84.5645751953125,-1000.0,-214.9678497314453,-305.3460693359375
Chloroplast	98455	98480	YL	-339.394
Chloroplast	98583	98615	PL,FL,RT,YL,SP	-1000.0,-139.49838256835938,-346.94158935546875,-503.1108093261719,-65.95521545410156
Chloroplast	98631	98644	YL	-393.421
Chloroplast	98736	98758	YL,FL,SP,RT,PL	-458.7308349609375,-126.77523040771484,-42.927513122558594,-217.86207580566406,-988.4512329101562
Chloroplast	98882	98908	FL,SP	-118.86882019042969,-59.833839416503906
Chloroplast	99073	99098	YL	-351.876
Chloroplast	99136	99161	YL	-310.983
Chloroplast	99297	99322	YL	-380.54
Chloroplast	99363	99388	YL	-374.584
Chloroplast	99447	99481	YL,PL,FL,RT,SP	-297.26959228515625,-1000.0,-89.62297821044922,-236.46839904785156,-62.26744079589844
Chloroplast	99633	99658	FL,SP	-89.35862731933594,-38.344749450683594
Chloroplast	99710	99723	FL	-81.552
Chloroplast	99815	99842	SP,PL,RT,FL	-50.65851593017578,-835.4398803710938,-172.2263946533203,-96.86746978759766
Chloroplast	99891	99939	RT,PL,FL,SP,YL	-257.4944152832031,-777.7394409179688,-143.5908203125,-45.290775299072266,-542.3884887695312
Chloroplast	99975	100000	YL,RT	-484.54302978515625,-181.233154296875
Chloroplast	100063	100088	YL	-464.91
Chloroplast	100225	100250	YL	-350.671
Chloroplast	100257	100278	SP,FL	-52.265018463134766,-102.45087432861328
Chloroplast	100298	100319	FL,RT	-91.5602798461914,-172.99374389648438
Chloroplast	100385	100410	SP,FL	-39.48194885253906,-82.0730209350586
Chloroplast	100413	100438	YL	-414.243
Chloroplast	100480	100508	YL,RT	-721.1104125976562,-267.19854736328125
Chloroplast	100599	100624	YL	-402.639
Chloroplast	100668	100691	YL	-421.941
Chloroplast	100718	100769	RT,YL,FL,RT,SP	-178.9468536376953,-611.8076782226562,-111.4546890258789,-282.184814453125,-38.69859313964844
Chloroplast	100840	100867	YL,FL,RT	-472.69775390625,-89.17228698730469,-254.16419982910156
Chloroplast	100883	100909	SP,RT,YL	-34.349910736083984,-194.1145782470703,-608.4910278320312
Chloroplast	100937	100968	YL,RT	-507.7759704589844,-182.0428009033203
Chloroplast	100996	101019	FL,SP	-93.54291534423828,-55.389137268066406
Chloroplast	101079	101105	PL,FL,YL,SP,RT	-1000.0,-193.02871704101562,-500.8799133300781,-93.33667755126953,-541.9024047851562
Chloroplast	101262	101287	YL	-395.395
Chloroplast	101354	101379	YL	-464.728
Chloroplast	101522	101541	SP,YL,FL	-43.20783233642578,-420.5463562011719,-144.00291442871094
Chloroplast	101575	101598	RT,SP,FL,YL	-179.28807067871094,-55.134883880615234,-117.76813507080078,-337.0535583496094
Chloroplast	101650	101675	SP,FL	-36.441322326660156,-162.5055694580078
Chloroplast	101712	101737	YL	-452.42
Chloroplast	101812	101837	YL	-420.801
Chloroplast	101844	101880	FL,YL,RT	-90.23937225341797,-480.84991455078125,-187.90199279785156
Chloroplast	101918	101943	YL,RT	-521.368408203125,-195.99317932128906
Chloroplast	101961	101987	FL,YL,RT	-84.32266998291016,-520.2843627929688,-181.65065002441406
Chloroplast	102117	102130	YL	-316.07
Chloroplast	102158	102183	YL	-317.042
Chloroplast	102249	102274	YL	-398.982
Chloroplast	102400	102422	PL,RT,FL,YL,SP	-1000.0,-364.56439208984375,-185.5487518310547,-734.6648559570312,-61.486412048339844
Chloroplast	102455	102480	PL,YL	-1000.0,-351.9767761230469
Chloroplast	102533	102558	YL	-338.351
Chloroplast	102853	102872	FL,YL	-81.86981964111328,-300.9260559082031
Chloroplast	103012	103058	PL,YL,FL,RT,SP,PL	-1000.0,-386.9325866699219,-125.92906188964844,-260.0087890625,-57.49184036254883,-769.691650390625
Chloroplast	103074	103099	SP	-43.5106
Chloroplast	103134	103157	FL	-84.3102
Chloroplast	103202	103238	PL,FL,SP,RT,YL	-1000.0,-117.7182846069336,-54.77203369140625,-299.260009765625,-417.3887023925781
Chloroplast	104000	104025	YL,RT	-401.80194091796875,-202.4105987548828
Chloroplast	104195	104214	YL	-314.836
Chloroplast	104258	104283	YL	-319.232
Chloroplast	104363	104384	RT,YL,PL	-202.94561767578125,-310.2244567871094,-801.1671752929688
Chloroplast	104562	104587	RT,YL	-222.6439666748047,-336.112060546875
Chloroplast	104827	104848	YL,RT	-556.8580932617188,-271.2462463378906
Chloroplast	104970	104995	YL,RT,FL,PL	-463.1492614746094,-273.4461669921875,-83.76602172851562,-909.8292236328125
Chloroplast	106455	106478	FL,YL,PL,RT	-85.73135375976562,-373.9525146484375,-843.9837036132812,-185.0795135498047
Chloroplast	106693	106716	YL,RT	-560.1951293945312,-190.6319122314453
Chloroplast	107172	107197	YL,RT	-341.2540283203125,-186.73252868652344
Chloroplast	107330	107355	RT	-183.478
Chloroplast	107535	107560	YL	-432.301
Chloroplast	107764	107790	RT,YL	-185.02772521972656,-308.5378112792969
Chloroplast	107826	107851	RT,PL,YL	-240.92201232910156,-1000.0,-289.1902770996094
Chloroplast	108503	108528	RT,YL	-215.20590209960938,-326.40283203125
Chloroplast	108673	108698	PL,FL,YL,RT	-1000.0,-85.0338363647461,-670.361083984375,-342.55218505859375
Chloroplast	108817	108842	RT	-180.107
Chloroplast	108935	108974	RT,YL	-180.07936096191406,-404.021240234375
Chloroplast	109270	109291	PL,YL	-840.5350341796875,-318.79229736328125
Chloroplast	109331	109356	FL	-87.1255
Chloroplast	109484	109509	PL,YL,RT	-1000.0,-405.7232971191406,-253.58917236328125
Chloroplast	109604	109630	YL,RT,PL	-419.5736389160156,-211.75466918945312,-788.3400268554688
Chloroplast	109810	109833	FL,YL,RT	-177.39405822753906,-600.504150390625,-247.5545196533203
Chloroplast	109858	109883	FL	-83.7133
Chloroplast	109975	110000	YL,RT	-500.4497375488281,-205.83656311035156
Chloroplast	110115	110138	YL,RT	-543.1378784179688,-255.6616973876953
Chloroplast	110199	110224	RT,YL	-273.4146423339844,-660.771240234375
Chloroplast	110270	110296	YL,RT	-638.3663330078125,-290.6695556640625
Chloroplast	110384	110409	FL,YL,RT	-80.63075256347656,-383.8754577636719,-217.739013671875
Chloroplast	110431	110456	RT	-181.649
Chloroplast	110508	110531	PL,FL,YL,RT,SP	-1000.0,-111.2688980102539,-835.5484008789062,-482.9891357421875,-59.30672073364258
Chloroplast	110594	110611	YL,RT	-357.4985046386719,-172.82144165039062
Chloroplast	110728	110752	PL,FL,YL,RT	-1000.0,-113.49323272705078,-743.526123046875,-296.7734680175781
Chloroplast	110874	110895	PL	-1000
Chloroplast	111100	111124	SP,PL,RT,YL,FL	-39.50324630737305,-887.59521484375,-275.7593994140625,-435.6580505371094,-87.87763214111328
Chloroplast	111220	111245	RT,YL	-174.56716918945312,-313.31793212890625
Chloroplast	111291	111314	RT	-186.462
Chloroplast	111347	111372	YL	-484.404
Chloroplast	111412	111437	YL	-394.429
Chloroplast	111562	111589	PL,YL,RT	-1000.0,-364.7472229003906,-347.3806457519531
Chloroplast	111738	111760	YL,PL,RT	-444.8966064453125,-1000.0,-229.4806671142578
Chloroplast	111805	111828	YL,SP,RT,FL,PL	-537.8385009765625,-49.741641998291016,-313.09637451171875,-172.47398376464844,-1000.0
Chloroplast	111877	111902	YL,RT	-346.0346984863281,-178.26925659179688
Chloroplast	112118	112141	RT	-181.707
Chloroplast	112476	112499	YL,RT,PL	-438.7330017089844,-241.72616577148438,-863.9840087890625
Chloroplast	112579	112605	PL,YL,RT,FL	-1000.0,-503.64453125,-286.4821472167969,-104.62875366210938
Chloroplast	112913	112932	PL	-1000
Chloroplast	112939	112964	YL,RT	-447.0974426269531,-214.58560180664062
Chloroplast	113056	113081	YL	-418.265
Chloroplast	113361	113380	YL,RT,PL	-377.11773681640625,-203.3063201904297,-860.7390747070312
Chloroplast	113404	113433	YL,RT,PL	-320.100341796875,-171.87579345703125,-1000.0
Chloroplast	113540	113565	PL	-973.77
Chloroplast	113663	113695	SP,PL,RT,YL	-35.82845687866211,-1000.0,-329.5247497558594,-650.6438598632812
Chloroplast	113730	113755	YL,RT,PL	-571.9603881835938,-290.685546875,-775.1013793945312
Chloroplast	113965	113992	PL,RT,SP	-1000.0,-184.99111938476562,-41.457759857177734
Chloroplast	114049	114072	SP	-36.319
Chloroplast	114397	114423	PL,YL,SP,RT,FL	-1000.0,-562.4575805664062,-41.38706588745117,-353.416015625,-97.44660186767578
Chloroplast	114464	114490	PL,RT	-1000.0,-181.9483642578125
Chloroplast	114523	114546	PL	-1000
Chloroplast	114550	114575	RT,YL	-310.98895263671875,-514.4402465820312
Chloroplast	114636	114661	PL,RT	-766.5878295898438,-193.12721252441406
Chloroplast	114762	114789	PL,RT,YL,FL,SP	-1000.0,-296.90899658203125,-423.0987854003906,-86.5318603515625,-39.94759750366211
Chloroplast	114810	114836	PL,RT,FL,SP,YL	-1000.0,-457.6899719238281,-175.64309692382812,-70.47530364990234,-696.0958862304688
Chloroplast	114964	115000	PL,SP,RT	-1000.0,-33.84976577758789,-217.89405822753906
Chloroplast	115034	115052	PL,RT,YL	-1000.0,-259.9429626464844,-357.9817810058594
Chloroplast	115083	115102	YL,RT	-349.8880615234375,-187.30722045898438
Chloroplast	115185	115210	PL,RT	-844.8197631835938,-181.26776123046875
Chloroplast	115249	115279	PL,RT,YL,FL	-1000.0,-298.4231262207031,-396.3098449707031,-94.2750473022461
Chloroplast	115328	115362	PL,YL,RT,SP,FL,PL	-1000.0,-558.2506103515625,-301.97637939453125,-41.504703521728516,-94.73775482177734,-779.7702026367188
Chloroplast	115473	115496	PL,YL,FL,RT	-1000.0,-459.79083251953125,-83.26317596435547,-235.26853942871094
Chloroplast	115591	115616	PL	-852.848
Chloroplast	115667	115684	SP,PL	-35.1186408996582,-840.8860473632812
Chloroplast	115715	115736	PL	-1000
Chloroplast	115749	115785	RT,YL,PL	-211.742431640625,-295.9037780761719,-1000.0
Chloroplast	115872	115897	YL,RT,PL	-397.6344909667969,-219.642578125,-903.8712158203125
Chloroplast	115917	115942	PL	-784.414
Chloroplast	115972	116006	PL,YL,SP,RT,FL	-1000.0,-562.3795166015625,-59.759944915771484,-344.3120422363281,-175.26588439941406
Chloroplast	116038	116071	PL,SP,RT,FL,YL	-1000.0,-40.79981994628906,-336.92919921875,-103.27670288085938,-458.6580810546875
Chloroplast	116107	116134	PL,SP,RT,YL	-1000.0,-36.733680725097656,-176.0488739013672,-305.1691589355469
Chloroplast	116198	116217	SP,PL,YL,RT,FL	-52.67462921142578,-1000.0,-381.57080078125,-213.1902618408203,-160.2904510498047
Chloroplast	116289	116314	PL	-809.767
Chloroplast	116383	116429	PL,YL,FL,RT,SP	-1000.0,-744.1039428710938,-132.32763671875,-441.33685302734375,-66.22997283935547
Chloroplast	116452	116463	PL	-805.214
Chloroplast	116512	116534	PL,RT,YL	-1000.0,-336.756591796875,-610.255615234375
Chloroplast	116612	116637	PL,YL,RT	-846.5809936523438,-450.794189453125,-183.72573852539062
Chloroplast	117030	117047	YL	-373.022
Chloroplast	117085	117110	RT,YL	-204.9010772705078,-303.2998352050781
Chloroplast	117158	117183	YL	-333.994
Chloroplast	117352	117388	RT,SP	-171.5318603515625,-34.00806427001953
Chloroplast	117466	117487	FL,SP,RT,YL,PL	-112.84333038330078,-38.412113189697266,-343.6868896484375,-417.7411193847656,-1000.0
Chloroplast	117739	117767	PL,RT,YL,FL	-1000.0,-282.87261962890625,-516.5546264648438,-81.54464721679688
Chloroplast	117887	117911	PL,RT,YL	-925.6300659179688,-300.85552978515625,-577.770751953125
Chloroplast	118150	118175	RT,YL	-198.83248901367188,-331.817626953125
Chloroplast	118353	118374	RT,PL	-207.3314208984375,-813.6461181640625
Chloroplast	118454	118479	YL	-327.557
Chloroplast	118523	118542	YL	-304.95
Chloroplast	118712	118737	YL,RT	-364.9229736328125,-200.51271057128906
Chloroplast	119241	119262	PL	-776.988
Chloroplast	119499	119527	PL,RT,FL,YL,SP	-1000.0,-300.8283996582031,-125.21165466308594,-413.3720397949219,-47.88447570800781
Chloroplast	119577	119603	SP,FL	-42.90389633178711,-100.94715118408203
Chloroplast	119648	119673	SP,FL	-43.33842468261719,-79.49534606933594
Chloroplast	119684	119725	PL,SP,RT,FL,YL	-1000.0,-42.12993240356445,-244.84922790527344,-126.43755340576172,-346.0000915527344
Chloroplast	119865	119884	FL,YL	-86.46719360351562,-289.3111877441406
Chloroplast	120179	120204	RT,YL	-176.23133850097656,-301.59454345703125
Chloroplast	120249	120282	PL,YL	-1000.0,-406.0355224609375
Chloroplast	120315	120336	PL,SP,FL,YL,RT	-1000.0,-47.1275520324707,-175.12515258789062,-709.3453369140625,-344.558837890625
Chloroplast	120376	120401	RT,YL	-181.22555541992188,-295.478759765625
Chloroplast	120463	120488	YL	-421.329
Chloroplast	120554	120579	YL	-341.807
Chloroplast	120607	120620	YL,RT	-306.81573486328125,-172.82183837890625
Chloroplast	120684	120709	YL	-287.319
Chloroplast	120750	120775	YL,RT	-513.2425537109375,-175.01084899902344
Chloroplast	120794	120819	YL,RT	-480.54608154296875,-180.91761779785156
Chloroplast	120857	120893	YL,RT,FL	-524.80029296875,-205.00381469726562,-79.60535430908203
Chloroplast	120895	120920	YL	-436.755
Chloroplast	121000	121025	YL,RT	-445.4694519042969,-190.8117218017578
Chloroplast	121062	121087	SP,FL	-49.838436126708984,-147.74505615234375
Chloroplast	121140	121162	SP,FL,YL	-46.66781234741211,-99.58816528320312,-374.8586120605469
Chloroplast	121196	121215	SP,YL,FL	-44.23313522338867,-406.9939270019531,-150.9104461669922
Chloroplast	121280	121295	SP	-36.1073
Chloroplast	121358	121383	YL	-449.56
Chloroplast	121450	121475	YL	-386.487
Chloroplast	121632	121656	PL,RT,YL,SP,FL	-1000.0,-490.2478332519531,-494.8976745605469,-86.68698120117188,-180.96771240234375
Chloroplast	121718	121741	FL,RT,SP	-80.1462631225586,-171.8510284423828,-54.7083625793457
Chloroplast	121774	121799	YL,RT	-493.7403869628906,-199.359375
Chloroplast	121828	121853	RT,YL	-199.49217224121094,-628.220703125
Chloroplast	121869	121899	SP,YL,RT,FL	-37.4022102355957,-471.31207275390625,-238.4197235107422,-99.62870025634766
Chloroplast	121969	122018	FL,SP,YL,RT,RT	-119.04134368896484,-36.25840759277344,-590.1253662109375,-298.5682678222656,-174.09588623046875
Chloroplast	122046	122069	YL	-414.279
Chloroplast	122100	122125	YL	-383.224
Chloroplast	122149	122166	FL,YL,RT	-78.15049743652344,-319.329345703125,-171.32815551757812
Chloroplast	122229	122257	RT,YL	-247.14710998535156,-691.6834106445312
Chloroplast	122299	122324	YL	-401.27
Chloroplast	122327	122352	SP	-35.2922
Chloroplast	122418	122439	FL,SP	-92.21902465820312,-37.006954193115234
Chloroplast	122459	122480	FL,SP	-106.97891235351562,-38.64866638183594
Chloroplast	122487	122512	YL	-348.619
Chloroplast	122649	122674	YL,RT	-468.187744140625,-175.431396484375
Chloroplast	122736	122761	YL,RT	-488.5776062011719,-190.35293579101562
Chloroplast	122793	122846	YL,RT,SP,FL,RT,PL	-533.0172729492188,-176.28590393066406,-45.491973876953125,-113.87740325927734,-245.72366333007812,-806.618408203125
Chloroplast	122897	122922	SP,RT	-44.71976089477539,-184.35671997070312
Chloroplast	123014	123027	FL,SP	-80.25247955322266,-33.77206039428711
Chloroplast	123072	123083	SP	-35.8119
Chloroplast	123093	123118	FL	-84.506
Chloroplast	123250	123273	PL,FL,RT,YL,SP	-1000.0,-91.01568603515625,-238.02040100097656,-296.5615539550781,-57.25333786010742
Chloroplast	123349	123374	YL	-375.496
Chloroplast	123414	123439	YL	-383.046
Chloroplast	123495	123520	YL	-295.948
Chloroplast	123578	123603	YL	-327.273
Chloroplast	123639	123682	YL,RT	-337.8866271972656,-173.26290893554688
Chloroplast	123829	123855	SP,FL	-56.792633056640625,-101.22959899902344
Chloroplast	123979	124009	RT,PL,SP,YL,FL	-234.27845764160156,-999.6476440429688,-51.52964401245117,-482.6400451660156,-133.2052764892578
Chloroplast	124084	124109	FL,YL,RT	-86.5925521850586,-420.159423828125,-186.59178161621094
Chloroplast	124111	124147	PL,FL,YL,SP,RT	-1000.0,-138.81727600097656,-488.45025634765625,-75.45882415771484,-346.1933898925781
Chloroplast	124250	124275	YL	-337.723
Chloroplast	124303	124335	PL,FL,SP,RT	-1000.0,-94.83228302001953,-38.356239318847656,-198.9910125732422
Chloroplast	124423	124438	FL,SP,YL	-89.13536071777344,-34.61371612548828,-298.90020751953125
Chloroplast	124500	124530	RT,FL,SP,YL,PL	-218.98793029785156,-122.04473876953125,-46.082218170166016,-445.1387634277344,-872.7578735351562
Chloroplast	124642	124671	PL,FL,SP,RT,YL	-1000.0,-171.3617706298828,-71.22261810302734,-295.58526611328125,-407.2402648925781
Chloroplast	124711	124736	YL,RT	-556.964599609375,-222.9377899169922
Chloroplast	124772	124797	YL	-433.987
Chloroplast	124822	124847	YL	-396.228
Chloroplast	124892	124917	YL,RT	-548.29931640625,-176.6225128173828
Chloroplast	124965	124999	PL,SP,RT,YL	-1000.0,-39.434139251708984,-225.4468536376953,-287.2313232421875
Chloroplast	125034	125051	PL,SP,FL,RT,YL	-1000.0,-57.702396392822266,-135.5088348388672,-256.4619140625,-414.746337890625
Chloroplast	125068	125093	SP	-48.0206
Chloroplast	125192	125217	YL	-422.21
Chloroplast	125286	125316	PL,SP,RT,FL,YL	-1000.0,-53.89761734008789,-404.3817138671875,-130.50511169433594,-617.9706420898438
Chloroplast	125397	125425	SP,PL,FL	-43.25405502319336,-769.2147827148438,-87.39288330078125
Chloroplast	125454	125479	YL	-391.321
Chloroplast	125529	125554	SP,FL,RT,YL	-66.43669128417969,-126.15596008300781,-245.00462341308594,-414.7728271484375
Chloroplast	125590	125629	PL,SP,FL,RT,YL	-1000.0,-48.06479263305664,-113.38481140136719,-287.5231018066406,-435.881103515625
Chloroplast	125691	125716	YL	-290.031
Chloroplast	125824	125849	YL	-399.922
Chloroplast	125883	125902	YL,RT	-365.95623779296875,-208.64125061035156
Chloroplast	126080	126103	FL	-87.9413
Chloroplast	126127	126152	FL	-78.2775
Chloroplast	126216	126241	YL	-512.151
Chloroplast	126272	126297	YL,RT	-481.7325134277344,-191.9187774658203
Chloroplast	126327	126350	FL,RT,YL,SP	-114.26067352294922,-201.6631622314453,-305.21173095703125,-54.17797088623047
Chloroplast	126610	126636	RT,YL,FL	-402.832275390625,-1000.0,-101.55018615722656
Chloroplast	126680	126705	YL	-565.911
Chloroplast	126708	126735	PL,FL,RT,SP	-1000.0,-118.40657043457031,-353.09405517578125,-40.2140007019043
Chloroplast	126804	126815	FL	-80.5329
Chloroplast	126831	126856	SP,RT,PL,FL	-42.93346405029297,-180.22918701171875,-822.7892456054688,-142.50750732421875
Chloroplast	126859	126874	SP,FL	-50.60276794433594,-93.48676300048828
Chloroplast	126901	126926	SP,FL	-41.9610710144043,-92.56080627441406
Chloroplast	126940	126959	SP,FL,YL,RT,PL	-48.86585998535156,-108.96833038330078,-426.3145751953125,-193.74417114257812,-820.1980590820312
Chloroplast	127021	127043	PL,YL,SP,FL,RT	-1000.0,-618.7166137695312,-67.54556274414062,-150.60891723632812,-366.5559387207031
Chloroplast	127098	127109	YL	-307.574
Chloroplast	127144	127184	PL,SP,RT,FL,YL	-1000.0,-67.992919921875,-390.9918212890625,-181.73641967773438,-587.7792358398438
Chloroplast	127219	127243	PL,SP,RT,YL,FL	-1000.0,-93.33263397216797,-454.7612609863281,-701.5632934570312,-238.93170166015625
Chloroplast	127383	127406	RT,YL,SP,PL,FL	-282.4956970214844,-411.6200256347656,-36.15829849243164,-897.2689208984375,-132.8229522705078
Chloroplast	127507	127518	SP	-37.0918
Chloroplast	127776	127800	YL,FL,SP,PL,RT	-574.0254516601562,-101.6199951171875,-34.94025802612305,-771.6119384765625,-290.7453918457031
Chloroplast	127884	127914	PL,RT	-1000.0,-219.67735290527344
Chloroplast	127922	127943	SP	-40.3677
Chloroplast	127987	128012	PL,YL,SP,FL,RT	-1000.0,-406.3223571777344,-58.14314651489258,-131.53099060058594,-366.7916564941406
Chloroplast	128076	128097	SP,RT,YL,PL	-39.09272003173828,-220.7421875,-359.842041015625,-954.083984375
Chloroplast	128176	128201	PL,FL,SP,RT,YL	-1000.0,-101.90077209472656,-41.482147216796875,-388.1441955566406,-485.0961608886719
Chloroplast	128236	128261	YL	-386.099
Chloroplast	128317	128342	YL	-293.682
Chloroplast	128571	128596	PL,RT	-974.0106811523438,-172.6219940185547
Chloroplast	128660	128675	FL,RT	-102.99663543701172,-230.98138427734375
Chloroplast	129008	129035	YL,RT,PL,FL	-297.2958068847656,-249.9588623046875,-926.4323120117188,-97.1280517578125
Chloroplast	129205	129239	PL,SP,RT,FL,YL	-1000.0,-36.92952346801758,-282.73394775390625,-93.39054870605469,-357.7218933105469
Chloroplast	129348	129373	RT,PL,YL	-183.7583465576172,-771.3500366210938,-296.41571044921875
Chloroplast	129536	129561	FL,RT	-92.3254623413086,-180.43661499023438
Chloroplast	129620	129639	SP,PL	-43.17958068847656,-1000.0
Chloroplast	129699	129716	PL,RT	-857.3513793945312,-173.35655212402344
Chloroplast	129950	129976	SP,PL,FL,RT	-38.47010040283203,-1000.0,-79.60118103027344,-187.5740966796875
Chloroplast	129995	130014	PL	-1000
Chloroplast	130056	130077	PL	-800.38
Chloroplast	130343	130356	PL	-847.879
Chloroplast	130413	130447	PL,SP,RT,YL,FL	-1000.0,-38.56296920776367,-303.4734191894531,-429.3000183105469,-80.78820037841797
Chloroplast	130450	130477	PL,SP,YL,RT	-1000.0,-47.6077880859375,-326.04742431640625,-178.13209533691406
Chloroplast	130517	130556	PL,SP,YL,RT	-1000.0,-44.68684387207031,-552.7864990234375,-387.9238586425781
Chloroplast	130589	130615	PL,YL,RT	-1000.0,-403.4695129394531,-242.5438232421875
Chloroplast	130721	130754	PL,RT,YL	-1000.0,-288.75396728515625,-348.3520202636719
Chloroplast	130844	130869	PL,RT,YL,FL,SP	-1000.0,-444.9789733886719,-642.0982055664062,-137.0724334716797,-76.50817108154297
Chloroplast	130902	130921	SP,PL,RT,YL	-34.9837760925293,-872.3964233398438,-184.38063049316406,-308.9581604003906
Chloroplast	130944	130969	PL,RT,YL	-1000.0,-204.08692932128906,-327.3495178222656
Chloroplast	131050	131097	PL,RT,YL,FL,SP	-1000.0,-518.9838256835938,-819.0496826171875,-155.41787719726562,-57.9943733215332
Chloroplast	131137	131160	PL	-871.787
Chloroplast	131204	131229	PL,RT,YL	-1000.0,-326.77850341796875,-537.07373046875
Chloroplast	131300	131327	PL,RT,YL	-1000.0,-203.09934997558594,-345.8526916503906
Chloroplast	131509	131545	PL,RT,YL	-1000.0,-314.0228271484375,-422.5110168457031
Chloroplast	131548	131583	PL,RT,YL	-1000.0,-213.00425720214844,-295.8753356933594
Chloroplast	131705	131730	PL	-797.317
Chloroplast	131798	131819	PL	-1000
Chloroplast	131893	131916	PL,RT,SP,FL,YL	-1000.0,-337.1161804199219,-45.629234313964844,-100.73316955566406,-474.5146484375
Chloroplast	131938	131963	PL,SP,FL,RT,YL	-1000.0,-38.088401794433594,-88.53180694580078,-243.17520141601562,-371.3258361816406
Chloroplast	132046	132063	PL,YL,SP,RT,FL	-1000.0,-446.7305603027344,-38.21426773071289,-219.67530822753906,-121.29792785644531
Chloroplast	132147	132187	FL,PL,SP,RT,YL,PL	-91.96427154541016,-1000.0,-41.14722442626953,-220.2990264892578,-309.0986328125,-1000.0
Chloroplast	132312	132323	PL	-919.427
Chloroplast	132558	132587	PL,RT,SP,YL	-1000.0,-276.8322448730469,-40.31941604614258,-419.9608154296875
Chloroplast	132621	132640	PL	-911.229
Chloroplast	132757	132784	YL,PL,SP,FL,RT	-326.0587463378906,-993.388671875,-43.112640380859375,-96.22972869873047,-201.87281799316406
Chloroplast	132810	132843	SP,PL	-39.593589782714844,-802.9338989257812
Chloroplast	133051	133074	PL	-838.474
Chloroplast	133131	133159	PL,FL,RT,YL,SP	-1000.0,-132.26707458496094,-317.2866516113281,-451.4140625,-55.998985290527344
Chloroplast	133196	133222	PL,YL,RT	-1000.0,-313.773193359375,-175.44773864746094
Chloroplast	133255	133272	PL	-781.42
Chloroplast	133302	133326	PL,RT,SP,YL	-1000.0,-296.8964538574219,-36.554664611816406,-329.0396728515625
Chloroplast	133391	133412	PL	-853.636
Chloroplast	133458	133483	PL	-820.379
Chloroplast	133539	133560	PL	-779.082
Chloroplast	133873	133896	PL,FL,RT	-1000.0,-83.04357147216797,-202.2509307861328
Chloroplast	133924	133941	PL	-970.483
Chloroplast	133971	133982	PL	-823.719
Chloroplast	134193	134220	SP,RT,YL,PL	-43.875091552734375,-215.2176971435547,-309.5069274902344,-954.7927856445312
Chloroplast	134376	134398	PL,SP,RT	-1000.0,-37.84245300292969,-189.67630004882812
Chloroplast	134428	134458	PL,SP,RT,YL	-1000.0,-38.357208251953125,-280.1009826660156,-454.0562744140625
Chloroplast	134471	134498	FL,PL	-80.1914291381836,-1000.0
Chloroplast	134535	134560	SP,PL	-34.440223693847656,-811.7816772460938
Chloroplast	134792	134820	PL,SP,YL,RT	-1000.0,-37.18007278442383,-320.15313720703125,-180.2714080810547
Chloroplast	134856	134881	FL	-80.4677
Chloroplast	135028	135047	YL,FL,RT,SP,PL	-518.308349609375,-101.74411010742188,-272.85479736328125,-35.91199493408203,-920.860107421875
Chloroplast	135080	135105	SP,FL,RT,YL,PL	-36.61107635498047,-120.06903076171875,-194.3857879638672,-331.4051818847656,-766.9000244140625
Chloroplast	135199	135222	RT,PL,YL	-273.59576416015625,-1000.0,-338.6156921386719
Chloroplast	135306	135331	YL	-322.149
Chloroplast	135465	135488	PL	-914.821
Chloroplast	135515	135543	PL,RT	-1000.0,-209.1045684814453
Chloroplast	135583	135611	PL,FL	-973.6868286132812,-87.71941375732422
Chloroplast	135843	135866	PL,RT	-1000.0,-220.2907257080078
Chloroplast	135894	135925	PL,RT,FL,YL,SP	-1000.0,-226.4413299560547,-164.11802673339844,-371.2638854980469,-66.40837860107422
Chloroplast	135976	135993	PL,RT	-884.0947875976562,-181.6742706298828
Chloroplast	136126	136151	YL,RT	-493.5466003417969,-235.93533325195312
Chloroplast	136214	136266	SP,PL,FL,YL,RT	-35.40468215942383,-861.3424072265625,-83.48484802246094,-365.8343200683594,-197.53590393066406
Chloroplast	136314	136336	PL,SP	-765.9655151367188,-41.89950942993164
Chloroplast	136406	136428	FL,PL,YL,RT,SP	-170.15928649902344,-1000.0,-706.52880859375,-401.33380126953125,-58.59308624267578
Chloroplast	136514	136544	FL,YL,PL,SP,RT	-120.41696166992188,-409.55523681640625,-890.3106689453125,-51.41853713989258,-186.80230712890625
Chloroplast	136583	136609	FL,RT,YL,PL	-101.63937377929688,-207.84156799316406,-357.0395202636719,-1000.0
Chloroplast	136691	136716	YL	-424.718
Chloroplast	136823	136844	YL	-314.148
Chloroplast	136928	136949	FL	-78.3933
Chloroplast	136973	136986	RT	-180.995
Chloroplast	137226	137255	PL,RT,SP,FL,YL	-1000.0,-343.3282775878906,-50.737266540527344,-117.49967193603516,-516.0184936523438
Chloroplast	137338	137364	PL,FL	-1000.0,-90.19422912597656
Chloroplast	137600	137623	SP,PL,FL,YL	-38.09552764892578,-971.9327392578125,-96.05293273925781,-338.4274597167969
Chloroplast	137691	137716	YL,RT	-415.0766906738281,-184.23941040039062
Chloroplast	137735	137756	PL	-1000
Chloroplast	137818	137838	PL,FL,SP,YL,RT	-1000.0,-175.5589599609375,-61.645050048828125,-590.8626098632812,-347.04412841796875
Chloroplast	137963	137988	PL	-1000
Chloroplast	138012	138033	SP	-34.1838
Chloroplast	138321	138344	PL	-1000
Chloroplast	138380	138418	PL,SP,RT,FL,YL	-1000.0,-86.53819274902344,-458.91094970703125,-173.64932250976562,-659.2911376953125
Chloroplast	138500	138532	PL,SP,FL,YL,RT,PL	-1000.0,-77.17485046386719,-138.4203338623047,-594.709716796875,-452.71197509765625,-1000.0
Chloroplast	138616	138637	PL,RT,FL,YL	-1000.0,-275.5073547363281,-83.27220153808594,-300.3076171875
Chloroplast	138667	138690	PL	-872.353
Chloroplast	138759	138790	PL,SP,FL,RT	-1000.0,-51.10543441772461,-97.84178924560547,-180.03363037109375
Chloroplast	138871	138894	PL	-943.989
Chloroplast	138912	138935	PL	-844.05
Chloroplast	139089	139114	PL	-803.704
Chloroplast	139195	139224	RT,PL,YL,SP	-275.4385986328125,-1000.0,-353.73846435546875,-36.93965148925781
Chloroplast	139338	139367	PL,YL,RT,SP,FL	-1000.0,-493.110107421875,-447.24346923828125,-71.3083267211914,-144.79736328125
Chloroplast	139407	139424	PL	-825.1
Chloroplast	139460	139486	RT,FL	-183.05625915527344,-91.44648742675781
Chloroplast	139575	139597	SP,FL,RT,YL,PL	-42.889122009277344,-130.5413818359375,-280.869873046875,-422.0806884765625,-1000.0
Chloroplast	139693	139726	PL,FL,SP,RT,YL	-1000.0,-127.40057373046875,-64.9962387084961,-246.5120086669922,-401.11566162109375
Chloroplast	139756	139779	PL,RT	-1000.0,-175.5893096923828
Chloroplast	139825	139848	RT,FL,YL	-296.451416015625,-85.75592041015625,-568.5230102539062
Chloroplast	139942	139977	PL,SP,YL,FL,RT	-1000.0,-34.5103645324707,-502.75579833984375,-108.31106567382812,-368.8851623535156
Chloroplast	140033	140058	FL,SP,YL,RT,PL	-81.09268951416016,-43.7294807434082,-353.1703186035156,-178.9719696044922,-768.3269653320312
Chloroplast	140070	140091	FL,YL,RT	-92.23812866210938,-428.9349060058594,-211.87522888183594
Chloroplast	140108	140131	PL	-1000

## Sheet: Supplemental Data 6
Supplemental Data 6. Conserved footprint information (ref as O.sativa)
Chloroplast (O.sativa)	Start	End
Chloroplast	9903	9926
Chloroplast	10537	10560
Chloroplast	17593	17610
Chloroplast	23796	23812
Chloroplast	34466	34493
Chloroplast	37967	38002
Chloroplast	38110	38139
Chloroplast	49101	49118
Chloroplast	68915	68932
Chloroplast	81010	81035
Chloroplast	81202	81229
Chloroplast	82455	82486
Chloroplast	86941	86966
Chloroplast	88040	88055
Chloroplast	88933	88959
Chloroplast	91632	91648
Chloroplast	91699	91724
Chloroplast	91762	91775
Chloroplast	91832	91843
Chloroplast	91838	91853
Chloroplast	91916	91934
Chloroplast	92141	92165
Chloroplast	92240	92263
Chloroplast	92366	92381
Chloroplast	92497	92517
Chloroplast	92583	92608
Chloroplast	93135	93147
Chloroplast	93262	93291
Chloroplast	93328	93355
Chloroplast	93839	93849
Chloroplast	93885	93911
Chloroplast	94012	94035
Chloroplast	94123	94156
Chloroplast	94211	94234
Chloroplast	94619	94635
Chloroplast	94728	94754
Chloroplast	94890	94909
Chloroplast	95415	95437
Chloroplast	95470	95485
Chloroplast	95552	95581
Chloroplast	95616	95633
Chloroplast	95856	95873
Chloroplast	96130	96145
Chloroplast	96159	96180
Chloroplast	96535	96563
Chloroplast	96724	96741
Chloroplast	96995	97014
Chloroplast	97082	97108
Chloroplast	97232	97257
Chloroplast	97570	97591
Chloroplast	97673	97692
Chloroplast	97725	97748
Chloroplast	97801	97829
Chloroplast	97854	97869
Chloroplast	98267	98281
Chloroplast	98549	98563
Chloroplast	98604	98618
Chloroplast	99176	99200
Chloroplast	107999	108016
Chloroplast	115916	115942
Chloroplast	116500	116515
Chloroplast	116555	116569
Chloroplast	116837	116850
Chloroplast	117249	117264
Chloroplast	117290	117317
Chloroplast	117370	117384
Chloroplast	117426	117445
Chloroplast	117527	117548
Chloroplast	117861	117886
Chloroplast	118016	118042
Chloroplast	118098	118123
Chloroplast	118377	118394
Chloroplast	118555	118583
Chloroplast	118938	118958
Chloroplast	118973	118988
Chloroplast	119234	119262
Chloroplast	119485	119502
Chloroplast	119537	119558
Chloroplast	119633	119649
Chloroplast	119680	119703
Chloroplast	120209	120221
Chloroplast	120884	120907
Chloroplast	120959	120980
Chloroplast	121083	121106
Chloroplast	121200	121223
Chloroplast	121269	121279
Chloroplast	121760	121789
Chloroplast	121824	121856
Chloroplast	121971	121984
Chloroplast	122278	122303
Chloroplast	122508	122535
Chloroplast	122605	122621
Chloroplast	122731	122752
Chloroplast	122855	122878
Chloroplast	122953	122977
Chloroplast	123144	123176
Chloroplast	123184	123195
Chloroplast	123265	123280
Chloroplast	123275	123287
Chloroplast	123341	123356
Chloroplast	123392	123419
Chloroplast	123470	123495
Chloroplast	126159	126185
Chloroplast	127063	127078
Chloroplast	128152	128175
Chloroplast	132638	132663
Chloroplast	133887	133916
Chloroplast	134075	134109

## Sheet: Supplemental Data 7
Supplemental Data 7. Conserved footprint information between C3 species (B.distachyon and O.Sativa)
Chloroplast (O.sativa)	Start	End	Genes
Chloroplast	847	870	psbA
Chloroplast	1299	1324	tRNA
Chloroplast	1795	1820	tRNA
Chloroplast	3951	3976	tRNA
Chloroplast	9847	9868	psbD
Chloroplast	9903	9918	psbD
Chloroplast	10539	10560	psbC
Chloroplast	10976	10991	psbC
Chloroplast	11043	11060	psbC
Chloroplast	11207	11230	psbC
Chloroplast	17584	17607	petN
Chloroplast	19687	19710	rpoB
Chloroplast	21127	21148	rpoB
Chloroplast	21184	21201	rpoB
Chloroplast	21546	21571	rpoB
Chloroplast	21714	21737	rpoB
Chloroplast	21817	21840	rpoB
Chloroplast	22065	22090	rpoB
Chloroplast	23188	23213	rpoC1
Chloroplast	25068	25087	rpoC2
Chloroplast	25425	25450	rpoC2
Chloroplast	30592	30613	atpI
Chloroplast	34404	34429	atpA
Chloroplast	34468	34489	atpA
Chloroplast	36472	36497	rps14
Chloroplast	37977	38002	psaB
Chloroplast	38113	38138	psaB
Chloroplast	38329	38354	psaB
Chloroplast	38535	38558	psaB
Chloroplast	38691	38712	psaB
Chloroplast	38950	38971	psaB
Chloroplast	49096	49117	ndhK
Chloroplast	52971	52990	atpB
Chloroplast	54521	54544	rbcL
Chloroplast	68916	68941	psbB
Chloroplast	69712	69737	psbB
Chloroplast	73729	73754	petD
Chloroplast	81012	81035	tRNA
Chloroplast	81134	81159	tRNA
Chloroplast	81202	81227	rpl2
Chloroplast	81390	81407	rpl2
Chloroplast	81628	81649	rpl2
Chloroplast	82455	82480	rpl23
Chloroplast	82577	82592	rpl23
Chloroplast	83157	83176	tRNA
Chloroplast	83620	83645	OrsajCp072
Chloroplast	84461	84482	tRNA
Chloroplast	85413	85438	ndhB
Chloroplast	85737	85762	ndhB
Chloroplast	86309	86334	ndhB
Chloroplast	86841	86856	ndhB
Chloroplast	86941	86966	ndhB
Chloroplast	88042	88065	rps7
Chloroplast	88353	88376	rps7
Chloroplast	88934	88959	rps12
Chloroplast	89882	89907	tRNA
Chloroplast	91069	91092	tRNA
Chloroplast	91633	91648	rRNA
Chloroplast	91699	91724	rRNA
Chloroplast	91766	91777	rRNA
Chloroplast	91832	91853	rRNA
Chloroplast	91916	91935	rRNA
Chloroplast	91916	91935	rRNA
Chloroplast	92019	92030	rRNA
Chloroplast	92140	92165	rRNA
Chloroplast	92206	92221	rRNA
Chloroplast	92244	92265	rRNA
Chloroplast	92496	92513	rRNA
Chloroplast	92583	92608	rRNA
Chloroplast	92668	92685	rRNA
Chloroplast	93136	93147	tRNA
Chloroplast	93262	93287	tRNA
Chloroplast	93334	93355	tRNA
Chloroplast	93832	93847	tRNA
Chloroplast	93885	93906	tRNA
Chloroplast	94012	94029	tRNA
Chloroplast	94123	94148	tRNA
Chloroplast	94211	94236	tRNA
Chloroplast	94741	94764	tRNA
Chloroplast	94741	94764	tRNA
Chloroplast	94886	94909	tRNA
Chloroplast	95100	95123	tRNA
Chloroplast	95204	95215	rRNA
Chloroplast	95271	95282	rRNA
Chloroplast	95291	95310	rRNA
Chloroplast	95291	95310	rRNA
Chloroplast	95470	95485	rRNA
Chloroplast	95616	95633	rRNA
Chloroplast	95805	95816	rRNA
Chloroplast	95966	95991	rRNA
Chloroplast	96046	96059	rRNA
Chloroplast	96161	96180	rRNA
Chloroplast	96411	96428	rRNA
Chloroplast	96459	96472	rRNA
Chloroplast	96538	96563	rRNA
Chloroplast	96724	96741	rRNA
Chloroplast	96897	96910	rRNA
Chloroplast	96995	97020	rRNA
Chloroplast	97083	97108	rRNA
Chloroplast	97233	97256	rRNA
Chloroplast	97563	97578	rRNA
Chloroplast	97673	97692	rRNA
Chloroplast	97726	97737	rRNA
Chloroplast	98268	98281	rRNA
Chloroplast	98553	98570	rRNA
Chloroplast	98605	98628	rRNA
Chloroplast	98683	98708	rRNA
Chloroplast	99177	99198	tRNA
Chloroplast	100952	100975	rps15
Chloroplast	102438	102463	ndhF
Chloroplast	107220	107239	ndhD
Chloroplast	107294	107315	ndhD
Chloroplast	107825	107850	ndhD
Chloroplast	107999	108020	psaC
Chloroplast	112235	112258	ndhH
Chloroplast	113718	113739	ndhH
Chloroplast	114143	114166	rps15
Chloroplast	115920	115941	tRNA
Chloroplast	116410	116435	rRNA
Chloroplast	116490	116513	rRNA
Chloroplast	116548	116565	rRNA
Chloroplast	116837	116850	rRNA
Chloroplast	117249	117262	rRNA
Chloroplast	117381	117392	rRNA
Chloroplast	117426	117445	rRNA
Chloroplast	117540	117555	rRNA
Chloroplast	117862	117885	rRNA
Chloroplast	118027	118042	rRNA
Chloroplast	118098	118123	rRNA
Chloroplast	118377	118394	rRNA
Chloroplast	118555	118580	rRNA
Chloroplast	118646	118659	rRNA
Chloroplast	118690	118707	rRNA
Chloroplast	118940	118957	rRNA
Chloroplast	119059	119072	rRNA
Chloroplast	119127	119152	rRNA
Chloroplast	119302	119313	rRNA
Chloroplast	119485	119502	rRNA
Chloroplast	119633	119648	rRNA
Chloroplast	119836	119847	rRNA
Chloroplast	119903	119914	rRNA
Chloroplast	120004	120025	tRNA
Chloroplast	120209	120230	tRNA
Chloroplast	120354	120377	tRNA
Chloroplast	120882	120907	tRNA
Chloroplast	120970	120995	tRNA
Chloroplast	121083	121106	tRNA
Chloroplast	121207	121232	tRNA
Chloroplast	121271	121286	tRNA
Chloroplast	121763	121784	tRNA
Chloroplast	121837	121862	tRNA
Chloroplast	122433	122450	rRNA
Chloroplast	122510	122535	rRNA
Chloroplast	122605	122622	rRNA
Chloroplast	122853	122878	rRNA
Chloroplast	122897	122912	rRNA
Chloroplast	122953	122978	rRNA
Chloroplast	123088	123099	rRNA
Chloroplast	123181	123202	rRNA
Chloroplast	123181	123202	rRNA
Chloroplast	123265	123286	rRNA
Chloroplast	123396	123419	rRNA
Chloroplast	123470	123485	rRNA
Chloroplast	124026	124049	tRNA
Chloroplast	126159	126182	rps12
Chloroplast	126742	126765	rps7
Chloroplast	126938	126963	rps7
Chloroplast	127053	127078	rps7
Chloroplast	128160	128177	ndhB
Chloroplast	128262	128277	ndhB
Chloroplast	128784	128809	ndhB
Chloroplast	129356	129381	ndhB
Chloroplast	130636	130657	tRNA
Chloroplast	131473	131498	tRNA
Chloroplast	131942	131961	tRNA
Chloroplast	132526	132549	rpl23
Chloroplast	132638	132663	rpl23
Chloroplast	133473	133498	rpl2
Chloroplast	133711	133728	rpl2
Chloroplast	133891	133916	rpl2
Chloroplast	133959	133984	tRNA
Chloroplast	134083	134104	tRNA

## Sheet: Supplemental Data 8
Supplemental Data 8. Conserved footprint information among C4 species (S.italica, S.bicolor and Z.mays )
Chloroplast (S.bicolor)	Start	End	Genes
Chloroplast	8883	8904	trnS
Chloroplast	9963	9984	psbD
Chloroplast	10012	10029	psbD
Chloroplast	10145	10170	psbD
Chloroplast	10829	10844	psbD
Chloroplast	10941	10956	psbD
Chloroplast	11068	11087	psbC
Chloroplast	11429	11454	psbC
Chloroplast	11488	11499	psbC
Chloroplast	11529	11550	psbC
Chloroplast	11576	11599	psbC
Chloroplast	11890	11903	psbC
Chloroplast	19994	20017	petN
Chloroplast	20613	20636	trnC
Chloroplast	23651	23676	rpoB
Chloroplast	24232	24257	rpoB
Chloroplast	24343	24364	rpoB
Chloroplast	24436	24455	rpoB
Chloroplast	26082	26103	rpoC1
Chloroplast	26492	26511	rpoC1
Chloroplast	26742	26767	rpoC1
Chloroplast	26845	26868	rpoC1
Chloroplast	27689	27702	rpoC2
Chloroplast	29373	29398	rpoC2
Chloroplast	33922	33943	atpI
Chloroplast	34365	34390	atpI
Chloroplast	37460	37485	atpA
Chloroplast	37989	38008	atpA
Chloroplast	38182	38203	atpA
Chloroplast	38220	38243	atpA
Chloroplast	40359	40384	psaB
Chloroplast	40435	40458	psaB
Chloroplast	40911	40936	psaB
Chloroplast	41097	41122	psaB
Chloroplast	41453	41478	psaB
Chloroplast	42776	42795	psaA
Chloroplast	43142	43161	psaA
Chloroplast	44082	44095	psaA
Chloroplast	45082	45105	ycf3
Chloroplast	47789	47814	rps4
Chloroplast	48559	48584	rps4
Chloroplast	54266	54291	trnV
Chloroplast	55591	55614	atpB
Chloroplast	56370	56391	atpB
Chloroplast	71466	71491	psbB
Chloroplast	72248	72269	psbB
Chloroplast	75058	75081	petB
Chloroplast	75275	75292	petB
Chloroplast	75710	75729	petD
Chloroplast	75934	75955	petD
Chloroplast	77689	77714	rpoA
Chloroplast	77749	77774	rpoA
Chloroplast	84227	84252	rpl2
Chloroplast	86339	86364	trnI
Chloroplast	86750	86771	trnI
Chloroplast	86823	86848	trnI
Chloroplast	88264	88289	trnL
Chloroplast	88553	88568	trnL
Chloroplast	91406	91431	ndhB
Chloroplast	91406	91431	ndhB
Chloroplast	91435	91450	ndhB
Chloroplast	91435	91450	ndhB
Chloroplast	91637	91654	ndhB
Chloroplast	91683	91706	ndhB
Chloroplast	92016	92041	ndhB
Chloroplast	92370	92395	ndhB
Chloroplast	94363	94388	rps12
Chloroplast	94502	94527	rps12
Chloroplast	94571	94596	rps12
Chloroplast	95509	95530	trnV
Chloroplast	95594	95619	trnV
Chloroplast	95702	95727	trnV
Chloroplast	96427	96452	rRNA
Chloroplast	96876	96901	rRNA
Chloroplast	97714	97727	trnI
Chloroplast	97776	97791	trnI
Chloroplast	97817	97832	trnI
Chloroplast	97865	97876	trnI
Chloroplast	97991	98016	trnI
Chloroplast	98301	98326	trnI
Chloroplast	98380	98403	trnI
Chloroplast	98565	98582	trnI
Chloroplast	98618	98639	trnI
Chloroplast	98746	98765	trnI
Chloroplast	99092	99117	trnA
Chloroplast	99288	99313	trnA
Chloroplast	99475	99498	trnA
Chloroplast	99937	99948	rRNA
Chloroplast	100005	100030	rRNA
Chloroplast	100203	100218	rRNA
Chloroplast	100863	100878	rRNA
Chloroplast	100894	100913	rRNA
Chloroplast	100894	100913	rRNA
Chloroplast	101271	101296	rRNA
Chloroplast	101729	101754	rRNA
Chloroplast	101817	101842	rRNA
Chloroplast	101969	101992	rRNA
Chloroplast	102409	102428	rRNA
Chloroplast	102462	102473	rRNA
Chloroplast	107788	107813	ndhF
Chloroplast	110127	110148	ccsA
Chloroplast	111369	111390	ndhD
Chloroplast	111454	111471	ndhD
Chloroplast	111589	111612	ndhD
Chloroplast	111741	111760	ndhD
Chloroplast	111820	111837	ndhD
Chloroplast	112599	112620	psaC
Chloroplast	113440	113465	ndhE
Chloroplast	120360	120385	trnN
Chloroplast	120554	120579	trnN
Chloroplast	120725	120744	trnR
Chloroplast	121038	121063	rRNA
Chloroplast	121118	121143	rRNA
Chloroplast	121176	121193	rRNA
Chloroplast	122015	122026	rRNA
Chloroplast	122060	122079	rRNA
Chloroplast	122496	122519	rRNA
Chloroplast	122646	122671	rRNA
Chloroplast	122734	122759	rRNA
Chloroplast	123327	123344	rRNA
Chloroplast	123575	123594	rRNA
Chloroplast	123575	123594	rRNA
Chloroplast	123610	123625	rRNA
Chloroplast	124122	124139	rRNA
Chloroplast	124270	124285	rRNA
Chloroplast	124540	124551	rRNA
Chloroplast	124627	124652	trnA
Chloroplast	124846	124867	trnA
Chloroplast	124960	124973	trnA
Chloroplast	124990	125013	trnA
Chloroplast	124990	125013	trnA
Chloroplast	125181	125206	trnA
Chloroplast	125294	125309	trnA
Chloroplast	125441	125460	trnA
Chloroplast	125517	125542	trnA
Chloroplast	125616	125631	trnI
Chloroplast	125725	125742	trnI
Chloroplast	125849	125870	trnI
Chloroplast	125906	125923	trnI
Chloroplast	126612	126623	trnI
Chloroplast	126656	126671	trnI
Chloroplast	126697	126712	trnI
Chloroplast	127817	127836	rRNA
Chloroplast	128036	128061	rRNA
Chloroplast	128104	128119	rRNA
Chloroplast	128260	128283	rRNA
Chloroplast	130836	130857	rps12
Chloroplast	130882	130901	rps12
Chloroplast	131301	131326	rps12
Chloroplast	131301	131326	rps12
Chloroplast	131338	131363	rps12
Chloroplast	131950	131975	rps7
Chloroplast	132782	132805	ndhB
Chloroplast	134196	134215	ndhB
Chloroplast	135332	135351	trnL
Chloroplast	135365	135390	trnL
Chloroplast	135920	135935	trnL
Chloroplast	136091	136114	trnL
Chloroplast	136410	136435	trnL
Chloroplast	137585	137610	trnI
